# Supplementary material for: Pressure-induced Pb–Pb bonding and phase transition in Pb2SnO4
Source: Acta Crystallogr B Struct Sci Cryst Eng Mater. 2020 Nov 3;76(Pt 6):979–91. doi: 10.1107/S205252062001238X (PMC8788844; doi:10.1107/S205252062001238X)
Supplement: Supplementary file 1 [file b-76-00979-sup1.cif]

data_global
#==============================================================================

# PROCESSING SUMMARY (IUCr Office Use Only)

_journal_date_recd_electronic      2020-07-07
_journal_date_to_coeditor         ?
_journal_date_from_coeditor       ?
_journal_date_accepted     2020-09-08
_journal_date_printers_first      ?
_journal_date_printers_final      ?
_journal_date_proofs_out          ?
_journal_date_proofs_in           ?
_journal_coeditor_name            ?
_journal_coeditor_code      XK5074SUP1
_journal_coeditor_notes
; ?
;
_journal_paper_category      FA
_journal_techeditor_code      B201238
_iucr_compatibility_tag          ACTA95
_journal_techeditor_notes  
;
;
_journal_coden_ASTM               ?
_journal_name_full                ?
_journal_year                     ?
_journal_volume                   ?
_journal_issue                    ?
_journal_page_first               ?
_journal_page_last                ?
_journal_suppl_publ_number        ?
_journal_suppl_publ_pages         ?

#==============================================================================

data_Pb2SnO4-P42ombc-P0
_database_code_depnum_ccdc_archive 'CCDC 2030954'
_audit_creation_method     "Jana2006 Version : 25/10/2015"
_audit_creation_date     2019-05-24T12:45
_audit_author_name      "Dominik Spahr"

_publ_contact_author_name    "Dominik Spahr"
_publ_contact_author_address             
;  
 Institute of Geosciences, Crystallography
 Altenhoeferallee 1
 60438 Frankfurt
 Germany
;
_publ_contact_author_email    d.spahr@kristall.uni-frankfurt.de
_publ_contact_author_fax    "0049 69 798 40108"
_publ_contact_author_phone    "0049 69 798 40111"


#=======================================================================
# CHEMICAL DATA

_chemical_name_systematic    'Tin(IV) Dilead Oxide'
_chemical_formula_sum     'O4 Pb2 Sn1'
_chemical_formula_structural   'Pb2 Sn O4'
_chemical_formula_weight    597.108


#=======================================================================
# CRYSTAL DATA

_symmetry_cell_setting     tetragonal
_symmetry_Int_Tables_number    135
_symmetry_space_group_name_H-M   'P 42/m b c'
_space_group_name_Hall     '-P 4c 2ab'

loop_
 _space_group_symop_id
 _space_group_symop_operation_xyz
 1   x,y,z
 2   -x,-y,z
 3   -y,x,z+1/2
 4   y,-x,z+1/2
 5   -x+1/2,y+1/2,-z
 6   x+1/2,-y+1/2,-z
 7   y+1/2,x+1/2,-z+1/2
 8   -y+1/2,-x+1/2,-z+1/2
 9   -x,-y,-z
 10  x,y,-z
 11  y,-x,-z+1/2
 12  -y,x,-z+1/2
 13  x+1/2,-y+1/2,z
 14  -x+1/2,y+1/2,z
 15  -y+1/2,-x+1/2,z+1/2
 16  y+1/2,x+1/2,z+1/2
 
 

_cell_length_a       8.7276(2)
_cell_length_b       8.7276(2)
_cell_length_c       6.2970(2)
_cell_angle_alpha      90
_cell_angle_beta      90
_cell_angle_gamma      90
_cell_volume       479.65(2)
_cell_formula_units_Z     4
_cell_measurement_temperature   298(2)

_exptl_crystal_description        'cuboid'
_exptl_crystal_colour             'colourless'
_exptl_crystal_size_max 0.08
_exptl_crystal_size_mid 0.04
_exptl_crystal_size_min 0.03

_exptl_crystal_density_diffrn   8.2684
_exptl_crystal_F_000     984

_exptl_absorpt_coefficient_mu   75.088
_exptl_absorpt_correction_type   'empirical'
_exptl_absorpt_process_details
;
CrysAlisPro 1.171.39.46 (Rigaku Oxford Diffraction, 2018)
Spherical absorption correction
 using equivalent radius and absorption coefficient.
Empirical absorption correction using spherical harmonics,
 implemented in SCALE3 ABSPACK scaling algorithm.
;
_exptl_absorpt_correction_T_min   0.027
_exptl_absorpt_correction_T_max   0.05


#=======================================================================
# EXPERIMENTAL DATA

_diffrn_ambient_temperature       298(2)
_diffrn_radiation_probe                 X-ray
_diffrn_source                          'fine-focus sealed X-ray tube'
_diffrn_source_voltage                  45 
_diffrn_source_current                  38 
_diffrn_radiation_type                  'Mo K\a'
_diffrn_radiation_source                'X-ray tube'
_diffrn_radiation_wavelength            0.71073
_diffrn_radiation_monochromator         'graphite'
_diffrn_measurement_device              'four-circle diffractometer'
_diffrn_measurement_device_type         'Xcalibur, Sapphire3'
_diffrn_detector                        'CCD plate'
_diffrn_detector_area_resol_mean        15.9682
_diffrn_measurement_method              '\w scans'

_diffrn_reflns_number                   6359
_diffrn_reflns_theta_min                4.67
_diffrn_reflns_theta_max                29.13
_diffrn_reflns_theta_full               29.13
_diffrn_measured_fraction_theta_max     0.99
_diffrn_measured_fraction_theta_full    0.99
_diffrn_reflns_av_R_equivalents         0.0421
_diffrn_reflns_av_unetI/netI            0.0189
_diffrn_reflns_limit_h_min              -11
_diffrn_reflns_limit_h_max              11
_diffrn_reflns_limit_k_min              -11
_diffrn_reflns_limit_k_max              11
_diffrn_reflns_limit_l_min              -8
_diffrn_reflns_limit_l_max              8

_cell_measurement_theta_max    29.13
_cell_measurement_theta_min    4.67
_cell_measurement_reflns_used           349

_atom_sites_solution_primary        heavy 
_atom_sites_solution_secondary     difmap


#=======================================================================
# REFINEMENT DATA

_reflns_number_total                    349
_reflns_number_gt                       304
_reflns_threshold_expression            'I>3\s(I)'

_refine_ls_structure_factor_coef        F
_refine_ls_R_factor_gt                  0.0214
_refine_ls_wR_factor_gt                 0.0231
_refine_ls_R_factor_all                 0.0303
_refine_ls_wR_factor_ref                0.0247
_refine_ls_goodness_of_fit_ref          1.26
_refine_ls_goodness_of_fit_gt           1.27
_refine_ls_number_reflns                349
_refine_ls_number_parameters            22
_refine_ls_number_restraints            0
_refine_ls_number_constraints           0
_refine_ls_weighting_scheme             sigma
_refine_ls_weighting_details            'w=1/(\s^2^(F)+0.0001F^2^)'
_refine_ls_shift/su_max                 0.0034
_refine_ls_shift/su_mean                0.0007
_refine_ls_extinction_method
 'B-C type 1 Gaussian isotropic (Becker & Coppens, 1974)'
_refine_ls_extinction_coef              42(11)


#=======================================================================
# ATOMIC COORDINATES AND DISPLACEMENT PARAMETERS

loop_
 _atom_site_label
 _atom_site_type_symbol
 _atom_site_fract_x
 _atom_site_fract_y
 _atom_site_fract_z
 _atom_site_adp_type
 _atom_site_U_iso_or_equiv
 _atom_site_site_symmetry_multiplicity
 _atom_site_occupancy
 _atom_site_calc_flag
 _atom_site_refinement_flags
 _atom_site_disorder_assembly
 _atom_site_disorder_group
  Pb1 Pb 0.85801(5) 0.16055(5) 0 Uani 0.02231(16) 8 1 d . . .
  Sn1 Sn 0.5 0 0.25 Uani 0.0181(2) 4 1 d . . .
  O1 O 0.6250(8) 0.0973(8) 0.5 Uani 0.020(2) 8 1 d . . .
  O2 O 0.3344(6) 0.1656(6) 0.25 Uani 0.0251(19) 8 1 d . . .

loop_
 _atom_site_aniso_label
 _atom_site_aniso_type_symbol
 _atom_site_aniso_U_11
 _atom_site_aniso_U_22
 _atom_site_aniso_U_33
 _atom_site_aniso_U_12
 _atom_site_aniso_U_13
 _atom_site_aniso_U_23
 Pb1 Pb 0.0225(3) 0.0205(3) 0.0239(3) 0.00144(15) 0 0
 Sn1 Sn 0.0196(3) 0.0196(3) 0.0152(5) 0.0015(4) 0 0
 O1 O 0.024(4) 0.018(4) 0.019(4) -0.003(3) 0 0
 O2 O 0.027(3) 0.027(3) 0.022(4) 0.003(3) 0.004(2) 0.004(2)
 
 
 
#=======================================================================
# MOLECULAR GEOMETRY


loop_
 _geom_bond_atom_site_label_1
 _geom_bond_atom_site_label_2
 _geom_bond_site_symmetry_1
 _geom_bond_site_symmetry_2
 _geom_bond_distance
 _geom_bond_publ_flag
  Pb1 O1 . 7_545 2.296(7) ?
  Pb1 O2 . 3_654 2.196(4) ?
  Pb1 O2 . 12_655 2.196(4) ?
  Sn1 Sn1 . 9_655 3.1485(2) ?
  Sn1 Sn1 . 9_656 3.1485(2) ?
  Sn1 O1 . . 2.095(5) ?
  Sn1 O1 . 2_655 2.095(5) ?
  Sn1 O1 . 7_545 2.095(5) ?
  Sn1 O1 . 8_555 2.095(5) ?
  Sn1 O2 . . 2.044(5) ?
  Sn1 O2 . 2_655 2.044(5) ?

loop_
 _geom_angle_atom_site_label_1
 _geom_angle_atom_site_label_2
 _geom_angle_atom_site_label_3
 _geom_angle_site_symmetry_1
 _geom_angle_site_symmetry_2
 _geom_angle_site_symmetry_3
 _geom_angle
 _geom_angle_publ_flag
  O1 Pb1 O2 7_545 . 3_654 90.02(18) ?
  O1 Pb1 O2 7_545 . 12_655 90.02(18) ?
  O2 Pb1 O2 3_654 . 12_655 91.59(14) ?
  Sn1 Sn1 Sn1 9_655 . 9_656 180.0(5) ?
  Sn1 Sn1 O1 9_655 . . 138.71(14) ?
  Sn1 Sn1 O1 9_655 . 2_655 138.71(14) ?
  Sn1 Sn1 O1 9_655 . 7_545 41.29(14) ?
  Sn1 Sn1 O1 9_655 . 8_555 41.29(14) ?
  Sn1 Sn1 O2 9_655 . . 90 ?
  Sn1 Sn1 O2 9_655 . 2_655 90 ?
  Sn1 Sn1 O1 9_656 . . 41.29(14) ?
  Sn1 Sn1 O1 9_656 . 2_655 41.29(14) ?
  Sn1 Sn1 O1 9_656 . 7_545 138.71(14) ?
  Sn1 Sn1 O1 9_656 . 8_555 138.71(14) ?
  Sn1 Sn1 O2 9_656 . . 90 ?
  Sn1 Sn1 O2 9_656 . 2_655 90 ?
  O1 Sn1 O1 . . 2_655 82.6(2) ?
  O1 Sn1 O1 . . 7_545 98.2(2) ?
  O1 Sn1 O1 . . 8_555 170.6(3) ?
  O1 Sn1 O2 . . . 94.7(2) ?
  O1 Sn1 O2 . . 2_655 85.3(2) ?
  O1 Sn1 O1 2_655 . 7_545 170.6(3) ?
  O1 Sn1 O1 2_655 . 8_555 98.2(2) ?
  O1 Sn1 O2 2_655 . . 85.3(2) ?
  O1 Sn1 O2 2_655 . 2_655 94.7(2) ?
  O1 Sn1 O1 7_545 . 8_555 82.6(2) ?
  O1 Sn1 O2 7_545 . . 85.3(2) ?
  O1 Sn1 O2 7_545 . 2_655 94.7(2) ?
  O1 Sn1 O2 8_555 . . 94.7(2) ?
  O1 Sn1 O2 8_555 . 2_655 85.3(2) ?
  O2 Sn1 O2 . . 2_655 180.0(5) ?
  Pb1 O1 Sn1 7_545 . . 118.2(2) ?
  Pb1 O1 Sn1 7_545 . 9_656 118.2(2) ?
  Sn1 O1 Sn1 . . 9_656 97.4(3) ?
  Pb1 O2 Pb1 4_565 . 6_455 130.1(2) ?
  Pb1 O2 Sn1 4_565 . . 114.97(18) ?
  Pb1 O2 Sn1 6_455 . . 114.97(18) ?


_refine_diff_density_max    0.38
_refine_diff_density_min   -0.40

#=======================================================================
#=======================================================================


data_Pb2SnO4-Pbam-P0
_database_code_depnum_ccdc_archive 'CCDC 2030955'

_audit_creation_method     "Jana2006 Version : 25/10/2015"
_audit_creation_date     2019-05-24T12:30
_audit_author_name      "Dominik Spahr"

_publ_contact_author_name    "Dominik Spahr"
_publ_contact_author_address             
;  
 Institute of Geosciences, Crystallography
 Altenhoeferallee 1
 60438 Frankfurt
 Germany
;
_publ_contact_author_email    d.spahr@kristall.uni-frankfurt.de
_publ_contact_author_fax    "0049 69 798 40108"
_publ_contact_author_phone    "0049 69 798 40111"


#=======================================================================
# CHEMICAL DATA

_chemical_name_systematic    'Tin(IV) Dilead Oxide'
_chemical_formula_sum     'O4 Pb2 Sn1'
_chemical_formula_structural   'Pb2 Sn O4'
_chemical_formula_weight    597.108


#=======================================================================
# CRYSTAL DATA

_symmetry_cell_setting     orthorhombic
_symmetry_Int_Tables_number    55
_symmetry_space_group_name_H-M   'P b a m'
_space_group_name_Hall     '-P 2 2ab'

loop_
 _space_group_symop_id
 _space_group_symop_operation_xyz
 1   x,y,z
 2   -x,-y,z
 3   -x+1/2,y+1/2,-z
 4   x+1/2,-y+1/2,-z
 5   -x,-y,-z
 6   x,y,-z
 7   x+1/2,-y+1/2,z
 8   -x+1/2,y+1/2,z

_cell_length_a       8.7288(3)
_cell_length_b       8.7263(3)
_cell_length_c       6.2969(2)
_cell_angle_alpha      90
_cell_angle_beta      90
_cell_angle_gamma      90
_cell_volume       479.64(3)
_cell_formula_units_Z     4
_cell_measurement_temperature   298(2)

_exptl_crystal_description        'cuboid'
_exptl_crystal_colour             'colourless'
_exptl_crystal_size_max 0.08
_exptl_crystal_size_mid 0.04
_exptl_crystal_size_min 0.03

_exptl_crystal_density_diffrn   8.2686
_exptl_crystal_F_000     984

_exptl_absorpt_coefficient_mu   75.09
_exptl_absorpt_correction_type   'empirical'
_exptl_absorpt_process_details
;
CrysAlisPro 1.171.39.46 (Rigaku Oxford Diffraction, 2018)
Spherical absorption correction
 using equivalent radius and absorption coefficient.
Empirical absorption correction using spherical harmonics,
 implemented in SCALE3 ABSPACK scaling algorithm.
;
_exptl_absorpt_correction_T_min   0.027
_exptl_absorpt_correction_T_max   0.05


#=======================================================================
# ATOMIC COORDINATES AND DISPLACEMENT PARAMETERS

loop_
 _atom_site_label
 _atom_site_type_symbol
 _atom_site_fract_x
 _atom_site_fract_y
 _atom_site_fract_z
 _atom_site_adp_type
 _atom_site_U_iso_or_equiv
 _atom_site_site_symmetry_multiplicity
 _atom_site_occupancy
 _atom_site_calc_flag
 _atom_site_refinement_flags
 _atom_site_disorder_assembly
 _atom_site_disorder_group
  Pb1 Pb 0.35799(6) 0.16055(6) 0 Uani 0.02222(17) 4 1 d . . .
  Pb2 Pb 0.16058(5) 0.35808(6) -0.5 Uani 0.02232(18) 4 1 d . . .
  Sn1 Sn 0.5 0.5 -0.24980(16) Uani 0.0181(3) 4 1 d . . .
  O1 O 0.1264(10) 0.0962(11) -0.5 Uani 0.021(3) 4 1 d . . .
  O2 O 0.0979(10) 0.1235(10) 0 Uani 0.019(3) 4 1 d . . .
  O3 O 0.3344(7) 0.3344(8) -0.2479(12) Uani 0.025(2) 8 1 d . . .

loop_
 _atom_site_aniso_label
 _atom_site_aniso_type_symbol
 _atom_site_aniso_U_11
 _atom_site_aniso_U_22
 _atom_site_aniso_U_33
 _atom_site_aniso_U_12
 _atom_site_aniso_U_13
 _atom_site_aniso_U_23
 Pb1 Pb 0.0226(3) 0.0201(3) 0.0239(3) 0.00143(19) 0 0
 Pb2 Pb 0.0207(3) 0.0225(3) 0.0238(3) 0.00141(19) 0 0
 Sn1 Sn 0.0196(4) 0.0195(5) 0.0152(4) -0.0015(3) 0 0
 O1 O 0.023(5) 0.019(5) 0.021(5) -0.002(4) 0 0
 O2 O 0.016(4) 0.023(5) 0.019(5) -0.002(4) 0 0
 O3 O 0.022(4) 0.032(4) 0.022(4) -0.003(3) -0.003(3) 0.004(3)


#=======================================================================
# EXPERIMENTAL DATA

_diffrn_ambient_temperature       298(2)
_diffrn_radiation_probe                 X-ray
_diffrn_source                          'fine-focus sealed X-ray tube'
_diffrn_source_voltage                  45 
_diffrn_source_current                  38 
_diffrn_radiation_type                  'Mo K\a'
_diffrn_radiation_source                'X-ray tube'
_diffrn_radiation_wavelength            0.71073
_diffrn_radiation_monochromator         'graphite'
_diffrn_measurement_device              'four-circle diffractometer'
_diffrn_measurement_device_type         'Xcalibur, Sapphire3'
_diffrn_detector                        'CCD plate'
_diffrn_detector_area_resol_mean        15.9682
_diffrn_measurement_method              '\w scans'

_diffrn_reflns_number                   6760
_diffrn_reflns_theta_min                4.62
_diffrn_reflns_theta_max                29.13
_diffrn_reflns_theta_full               28.79
_diffrn_measured_fraction_theta_max     0.97
_diffrn_measured_fraction_theta_full    0.98
_diffrn_reflns_av_R_equivalents         0.0413
_diffrn_reflns_av_unetI/netI            0.0262
_diffrn_reflns_limit_h_min              -11
_diffrn_reflns_limit_h_max              11
_diffrn_reflns_limit_k_min              -11
_diffrn_reflns_limit_k_max              11
_diffrn_reflns_limit_l_min              -8
_diffrn_reflns_limit_l_max              8

_cell_measurement_theta_max    29.13
_cell_measurement_theta_min    4.62
_cell_measurement_reflns_used           679

_atom_sites_solution_primary        heavy 
_atom_sites_solution_secondary     difmap

#=======================================================================
# REFINEMENT DATA

_reflns_number_total                    679
_reflns_number_gt                       540
_reflns_threshold_expression            'I>3\s(I)'

_refine_ls_structure_factor_coef        F
_refine_ls_R_factor_gt                  0.0247
_refine_ls_wR_factor_gt                 0.0255
_refine_ls_R_factor_all                 0.0389
_refine_ls_wR_factor_ref                0.0278
_refine_ls_goodness_of_fit_ref          1.20
_refine_ls_goodness_of_fit_gt           1.24
_refine_ls_number_reflns                679
_refine_ls_number_parameters            40
_refine_ls_number_restraints            0
_refine_ls_number_constraints           0
_refine_ls_weighting_scheme             sigma
_refine_ls_weighting_details            'w=1/(\s^2^(F)+0.0001F^2^)'
_refine_ls_shift/su_max                 0.0055
_refine_ls_shift/su_mean                0.0007
_refine_ls_extinction_method
 'B-C type 1 Gaussian isotropic (Becker & Coppens, 1974)'
_refine_ls_extinction_coef              39(9)


#=======================================================================
# MOLECULAR GEOMETRY

loop_
 _geom_bond_atom_site_label_1
 _geom_bond_atom_site_label_2
 _geom_bond_site_symmetry_1
 _geom_bond_site_symmetry_2
 _geom_bond_distance
 _geom_bond_publ_flag
  Pb1 O2 . . 2.293(9) ?
  Pb1 O3 . . 2.186(7) ?
  Pb1 O3 . 6_555 2.186(7) ?
  Pb2 O1 . . 2.305(10) ?
  Pb2 O3 . . 2.206(7) ?
  Pb2 O3 . 6_554 2.206(7) ?
  Sn1 Sn1 . 5_664 3.1510(14) ?
  Sn1 Sn1 . 5_665 3.1459(14) ?
  Sn1 O1 . 3_554 2.099(6) ?
  Sn1 O1 . 4_554 2.099(6) ?
  Sn1 O2 . 3_555 2.089(6) ?
  Sn1 O2 . 4_555 2.089(6) ?
  Sn1 O3 . . 2.044(7) ?
  Sn1 O3 . 2_665 2.044(7) ?

loop_
 _geom_angle_atom_site_label_1
 _geom_angle_atom_site_label_2
 _geom_angle_atom_site_label_3
 _geom_angle_site_symmetry_1
 _geom_angle_site_symmetry_2
 _geom_angle_site_symmetry_3
 _geom_angle
 _geom_angle_publ_flag
  O2 Pb1 O3 . . . 90.3(2) ?
  O2 Pb1 O3 . . 6_555 90.3(2) ?
  O3 Pb1 O3 . . 6_555 91.1(3) ?
  O1 Pb2 O3 . . . 89.8(2) ?
  O1 Pb2 O3 . . 6_554 89.8(2) ?
  O3 Pb2 O3 . . 6_554 92.1(3) ?
  Sn1 Sn1 Sn1 5_664 . 5_665 180.0(5) ?
  Sn1 Sn1 O1 5_664 . 3_554 41.35(19) ?
  Sn1 Sn1 O1 5_664 . 4_554 41.35(19) ?
  Sn1 Sn1 O2 5_664 . 3_555 138.83(18) ?
  Sn1 Sn1 O2 5_664 . 4_555 138.83(18) ?
  Sn1 Sn1 O3 5_664 . . 90.3(2) ?
  Sn1 Sn1 O3 5_664 . 2_665 90.3(2) ?
  Sn1 Sn1 O1 5_665 . 3_554 138.65(19) ?
  Sn1 Sn1 O1 5_665 . 4_554 138.65(19) ?
  Sn1 Sn1 O2 5_665 . 3_555 41.17(18) ?
  Sn1 Sn1 O2 5_665 . 4_555 41.17(18) ?
  Sn1 Sn1 O3 5_665 . . 89.7(2) ?
  Sn1 Sn1 O3 5_665 . 2_665 89.7(2) ?
  O1 Sn1 O1 3_554 . 4_554 82.7(3) ?
  O1 Sn1 O2 3_554 . 3_555 98.3(3) ?
  O1 Sn1 O2 3_554 . 4_555 170.6(3) ?
  O1 Sn1 O3 3_554 . . 85.1(3) ?
  O1 Sn1 O3 3_554 . 2_665 95.4(3) ?
  O1 Sn1 O2 4_554 . 3_555 170.6(3) ?
  O1 Sn1 O2 4_554 . 4_555 98.3(3) ?
  O1 Sn1 O3 4_554 . . 95.4(3) ?
  O1 Sn1 O3 4_554 . 2_665 85.1(3) ?
  O2 Sn1 O2 3_555 . 4_555 82.3(3) ?
  O2 Sn1 O3 3_555 . . 94.1(3) ?
  O2 Sn1 O3 3_555 . 2_665 85.4(3) ?
  O2 Sn1 O3 4_555 . . 85.4(3) ?
  O2 Sn1 O3 4_555 . 2_665 94.1(3) ?
  O3 Sn1 O3 . . 2_665 179.3(3) ?
  Pb2 O1 Sn1 . . 3_544 117.7(3) ?
  Pb2 O1 Sn1 . . 7_455 117.7(3) ?
  Sn1 O1 Sn1 3_544 . 7_455 97.3(4) ?
  Pb1 O2 Sn1 . . 3_545 118.5(3) ?
  Pb1 O2 Sn1 . . 7_455 118.5(3) ?
  Sn1 O2 Sn1 3_545 . 7_455 97.7(4) ?
  Pb1 O3 Pb2 . . . 130.1(3) ?
  Pb1 O3 Sn1 . . . 115.3(3) ?
  Pb2 O3 Sn1 . . . 114.6(3) ?


_refine_diff_density_max    0.49
_refine_diff_density_min   -0.42

#=======================================================================
#=======================================================================


data_Pb2SnO4-Pbam-P1
_database_code_depnum_ccdc_archive 'CCDC 2030956'

_audit_creation_method     "Jana2006 Version : 25/10/2015"
_audit_creation_date     2019-05-24T13:40
_audit_author_name      "Dominik Spahr"

_publ_contact_author_name    "Dominik Spahr"
_publ_contact_author_address             
;  
 Institute of Geosciences, Crystallography
 Altenhoeferallee 1
 60438 Frankfurt
 Germany
;
_publ_contact_author_email    d.spahr@kristall.uni-frankfurt.de
_publ_contact_author_fax    "0049 69 798 40108"
_publ_contact_author_phone    "0049 69 798 40111"


#=======================================================================
# CHEMICAL DATA

_chemical_name_systematic    'Tin(IV) Dilead Oxide'
_chemical_formula_sum     'O4 Pb2 Sn1'
_chemical_formula_structural   'Pb2 Sn O4'
_chemical_formula_weight    597.108


#=======================================================================
# CRYSTAL DATA

_symmetry_cell_setting     orthorhombic
_symmetry_Int_Tables_number    55
_symmetry_space_group_name_H-M   'P b a m'
_space_group_name_Hall     '-P 2 2ab'

loop_
 _space_group_symop_id
 _space_group_symop_operation_xyz
 1   x,y,z
 2   -x,-y,z
 3   -x+1/2,y+1/2,-z
 4   x+1/2,-y+1/2,-z
 5   -x,-y,-z
 6   x,y,-z
 7   x+1/2,-y+1/2,z
 8   -x+1/2,y+1/2,z

_cell_length_a       9.1901(7)
_cell_length_b       7.9508(3)
_cell_length_c       6.2893(7)
_cell_angle_alpha      90
_cell_angle_beta      90
_cell_angle_gamma      90
_cell_volume       459.55(6)
_cell_formula_units_Z     4
_cell_measurement_temperature   293(2)
_cell_measurement_pressure    2000000(100000)

_exptl_crystal_description        'cuboid'
_exptl_crystal_colour             'colourless'
_exptl_crystal_size_max 0.08
_exptl_crystal_size_mid 0.04
_exptl_crystal_size_min 0.03

_exptl_crystal_density_diffrn   8.63
_exptl_crystal_F_000     984

_exptl_absorpt_coefficient_mu   9.868
_exptl_absorpt_correction_type   'empirical'
_exptl_absorpt_process_details
;
CrysAlisPro 1.171.39.46 (Rigaku Oxford Diffraction, 2018)
Spherical absorption correction
 using equivalent radius and absorption coefficient.
Empirical absorption correction using spherical harmonics,
 implemented in SCALE3 ABSPACK scaling algorithm.
;
_exptl_absorpt_correction_T_min          0.012
_exptl_absorpt_correction_T_max          0.02


#=======================================================================
# ATOMIC COORDINATES AND DISPLACEMENT PARAMETERS

loop_
 _atom_site_label
 _atom_site_type_symbol
 _atom_site_fract_x
 _atom_site_fract_y
 _atom_site_fract_z
 _atom_site_adp_type
 _atom_site_U_iso_or_equiv
 _atom_site_site_symmetry_multiplicity
 _atom_site_occupancy
 _atom_site_calc_flag
 _atom_site_refinement_flags
 _atom_site_disorder_assembly
 _atom_site_disorder_group
  Pb1 Pb 0.33997(3) 0.13860(4) 0 Uani 0.01371(9) 4 1 d . . .
  Pb2 Pb 0.17244(3) 0.38926(4) -0.5 Uani 0.01373(9) 4 1 d . . .
  Sn1 Sn 0.5 0.5 -0.24865(6) Uani 0.01054(15) 4 1 d . . .
  O1 O 0.3868(7) 0.6101(8) -0.5 Uani 0.0122(18) 4 1 d . . .
  O2 O 0.6679(5) 0.6684(6) -0.2496(6) Uani 0.0163(13) 8 1 d . . .
  O3 O 0.4113(6) 0.6399(8) 0 Uani 0.0122(18) 4 1 d . . .

loop_
 _atom_site_aniso_label
 _atom_site_aniso_type_symbol
 _atom_site_aniso_U_11
 _atom_site_aniso_U_22
 _atom_site_aniso_U_33
 _atom_site_aniso_U_12
 _atom_site_aniso_U_13
 _atom_site_aniso_U_23
 Pb1 Pb 0.01396(16) 0.0134(2) 0.01379(10) 0.00039(7) 0 0
 Pb2 Pb 0.01124(16) 0.0142(2) 0.01579(10) 0.00089(6) 0 0
 Sn1 Sn 0.0113(3) 0.0125(3) 0.00781(13) -0.00090(11) 0 0
 O1 O 0.023(3) 0.005(4) 0.0087(14) 0.0038(16) 0 0
 O2 O 0.021(2) 0.014(3) 0.0141(12) -0.0052(12) 0.0061(14) -0.0045(16)
 O3 O 0.021(4) 0.008(4) 0.0079(14) 0.0019(15) 0 0


#=======================================================================
# EXPERIMENTAL DATA

_diffrn_ambient_temperature       293(2)
_diffrn_radiation_probe                 X-ray
_diffrn_source                          'synchrotron'
_diffrn_radiation_type     'synchrotron'
_diffrn_radiation_wavelength            0.28988
_diffrn_radiation_monochromator         'synchrotron'
_diffrn_measurement_device              'four-circle diffractometer'
_diffrn_measurement_device_type         
; esperanto-CrysAlisPro-abstract goniometer imported esperanto images
;
_diffrn_detector                        'CCD plate'
_diffrn_detector_type      'PerkinElmer XRD 1621'
_diffrn_measurement_method              '\w scans'

_diffrn_reflns_number                   2491
_diffrn_reflns_theta_min                1.91
_diffrn_reflns_theta_max                17.86
_diffrn_reflns_theta_full               8.27
_diffrn_measured_fraction_theta_max     0.42
_diffrn_measured_fraction_theta_full    0.72
_diffrn_reflns_av_R_equivalents         0.0173
_diffrn_reflns_av_unetI/netI            0.0179
_diffrn_reflns_limit_h_min              -16
_diffrn_reflns_limit_h_max              15
_diffrn_reflns_limit_k_min              -13
_diffrn_reflns_limit_k_max              12
_diffrn_reflns_limit_l_min              -12
_diffrn_reflns_limit_l_max              13

_cell_measurement_theta_max    17.86
_cell_measurement_theta_min    1.91
_cell_measurement_reflns_used           1011

_atom_sites_solution_primary        heavy 
_atom_sites_solution_secondary     difmap

#=======================================================================
# REFINEMENT DATA

_reflns_number_total                    1011
_reflns_number_gt                       848
_reflns_threshold_expression            'I>3\s(I)'

_refine_ls_structure_factor_coef        F
_refine_ls_R_factor_gt                  0.0226
_refine_ls_wR_factor_gt                 0.0289
_refine_ls_R_factor_all                 0.0283
_refine_ls_wR_factor_ref                0.0308
_refine_ls_goodness_of_fit_ref          1.41
_refine_ls_goodness_of_fit_gt           1.45
_refine_ls_number_reflns                1011
_refine_ls_number_parameters            40
_refine_ls_number_restraints            0
_refine_ls_number_constraints           0
_refine_ls_weighting_scheme             sigma
_refine_ls_weighting_details            'w=1/(\s^2^(F)+0.0001F^2^)'
_refine_ls_shift/su_max                 0.0089
_refine_ls_shift/su_mean                0.0021
_refine_ls_extinction_method
 'B-C type 1 Gaussian isotropic (Becker & Coppens, 1974)'
_refine_ls_extinction_coef              610(50)


#=======================================================================
# MOLECULAR GEOMETRY

loop_
 _geom_bond_atom_site_label_1
 _geom_bond_atom_site_label_2
 _geom_bond_site_symmetry_1
 _geom_bond_site_symmetry_2
 _geom_bond_distance
 _geom_bond_publ_flag
  Pb1 O2 . 2_665 2.196(4) ?
  Pb1 O2 . 5_665 2.196(4) ?
  Pb1 O3 . 3_545 2.309(6) ?
  Pb2 Pb2 . 2_565 3.6258(6) ?
  Pb2 O1 . 3_544 2.285(6) ?
  Pb2 O2 . 2_665 2.201(4) ?
  Pb2 O2 . 5_664 2.201(4) ?
  Sn1 Sn1 . 5_664 3.1617(9) ?
  Sn1 Sn1 . 5_665 3.1276(9) ?
  Sn1 O1 . . 2.085(4) ?
  Sn1 O1 . 2_665 2.085(4) ?
  Sn1 O2 . . 2.043(5) ?
  Sn1 O2 . 2_665 2.043(5) ?
  Sn1 O3 . . 2.085(4) ?
  Sn1 O3 . 2_665 2.085(4) ?

loop_
 _geom_angle_atom_site_label_1
 _geom_angle_atom_site_label_2
 _geom_angle_atom_site_label_3
 _geom_angle_site_symmetry_1
 _geom_angle_site_symmetry_2
 _geom_angle_site_symmetry_3
 _geom_angle
 _geom_angle_publ_flag
  O2 Pb1 O2 2_665 . 5_665 91.24(16) ?
  O2 Pb1 O3 2_665 . 3_545 87.93(16) ?
  O2 Pb1 O3 5_665 . 3_545 87.93(16) ?
  Pb2 Pb2 O1 2_565 . 3_544 105.27(16) ?
  Pb2 Pb2 O2 2_565 . 2_665 133.16(11) ?
  Pb2 Pb2 O2 2_565 . 5_664 133.16(11) ?
  O1 Pb2 O2 3_544 . 2_665 87.51(17) ?
  O1 Pb2 O2 3_544 . 5_664 87.51(17) ?
  O2 Pb2 O2 2_665 . 5_664 91.37(16) ?
  Sn1 Sn1 Sn1 5_664 . 5_665 180.0(5) ?
  Sn1 Sn1 O1 5_664 . . 40.70(13) ?
  Sn1 Sn1 O1 5_664 . 2_665 40.70(13) ?
  Sn1 Sn1 O2 5_664 . . 89.83(11) ?
  Sn1 Sn1 O2 5_664 . 2_665 89.83(11) ?
  Sn1 Sn1 O3 5_664 . . 138.59(13) ?
  Sn1 Sn1 O3 5_664 . 2_665 138.59(13) ?
  Sn1 Sn1 O1 5_665 . . 139.30(13) ?
  Sn1 Sn1 O1 5_665 . 2_665 139.30(13) ?
  Sn1 Sn1 O2 5_665 . . 90.17(11) ?
  Sn1 Sn1 O2 5_665 . 2_665 90.17(11) ?
  Sn1 Sn1 O3 5_665 . . 41.41(13) ?
  Sn1 Sn1 O3 5_665 . 2_665 41.41(13) ?
  O1 Sn1 O1 . . 2_665 81.41(19) ?
  O1 Sn1 O2 . . . 95.7(2) ?
  O1 Sn1 O2 . . 2_665 84.0(2) ?
  O1 Sn1 O3 . . . 98.60(18) ?
  O1 Sn1 O3 . . 2_665 171.0(2) ?
  O1 Sn1 O2 2_665 . . 84.0(2) ?
  O1 Sn1 O2 2_665 . 2_665 95.7(2) ?
  O1 Sn1 O3 2_665 . . 171.0(2) ?
  O1 Sn1 O3 2_665 . 2_665 98.60(18) ?
  O2 Sn1 O2 . . 2_665 179.66(15) ?
  O2 Sn1 O3 . . . 87.0(2) ?
  O2 Sn1 O3 . . 2_665 93.2(2) ?
  O2 Sn1 O3 2_665 . . 93.2(2) ?
  O2 Sn1 O3 2_665 . 2_665 87.0(2) ?
  O3 Sn1 O3 . . 2_665 82.82(18) ?
  Pb2 O1 Sn1 3_554 . . 121.78(19) ?
  Pb2 O1 Sn1 3_554 . 5_664 121.78(19) ?
  Sn1 O1 Sn1 . . 5_664 98.6(3) ?
  Pb1 O2 Pb2 2_665 . 2_665 132.8(2) ?
  Pb1 O2 Sn1 2_665 . . 115.52(19) ?
  Pb2 O2 Sn1 2_665 . . 111.7(2) ?
  Pb1 O3 Sn1 3_555 . . 112.87(19) ?
  Pb1 O3 Sn1 3_555 . 5_665 112.87(19) ?
  Sn1 O3 Sn1 . . 5_665 97.2(3) ?
  
 
_refine_diff_density_max    1.46
_refine_diff_density_min   -0.92
  
#=======================================================================
#=======================================================================


data_Pb2SnO4-Pbam-P2
_database_code_depnum_ccdc_archive 'CCDC 2030957'

_audit_creation_method     "Jana2006 Version : 25/10/2015"
_audit_creation_date     2019-05-24T13:50
_audit_author_name      "Dominik Spahr"

_publ_contact_author_name    "Dominik Spahr"
_publ_contact_author_address             
;  
 Institute of Geosciences, Crystallography
 Altenhoeferallee 1
 60438 Frankfurt
 Germany
;
_publ_contact_author_email    d.spahr@kristall.uni-frankfurt.de
_publ_contact_author_fax    "0049 69 798 40108"
_publ_contact_author_phone    "0049 69 798 40111"


#=======================================================================
# CHEMICAL DATA

_chemical_name_systematic    'Tin(IV) Dilead Oxide'
_chemical_formula_sum     'O4 Pb2 Sn1'
_chemical_formula_structural   'Pb2 Sn O4'
_chemical_formula_weight    597.108


#=======================================================================
# CRYSTAL DATA

_symmetry_cell_setting     orthorhombic
_symmetry_Int_Tables_number    55
_symmetry_space_group_name_H-M   'P b a m'
_space_group_name_Hall     '-P 2 2ab'

loop_
 _space_group_symop_id
 _space_group_symop_operation_xyz
 1   x,y,z
 2   -x,-y,z
 3   -x+1/2,y+1/2,-z
 4   x+1/2,-y+1/2,-z
 5   -x,-y,-z
 6   x,y,-z
 7   x+1/2,-y+1/2,z
 8   -x+1/2,y+1/2,z

_cell_length_a       9.3799(7)
_cell_length_b       7.2103(3)
_cell_length_c       6.3250(7)
_cell_angle_alpha      90
_cell_angle_beta      90
_cell_angle_gamma      90
_cell_volume       427.77(6)
_cell_formula_units_Z     4
_cell_measurement_temperature   293(2)
_cell_measurement_pressure    5500000(300000)

_exptl_crystal_description        'cuboid'
_exptl_crystal_colour             'orange'
_exptl_crystal_size_max 0.08
_exptl_crystal_size_mid 0.04
_exptl_crystal_size_min 0.03

_exptl_crystal_density_diffrn   9.2712
_exptl_crystal_F_000     984

_exptl_absorpt_coefficient_mu   10.601
_exptl_absorpt_correction_type   'empirical'
_exptl_absorpt_process_details
;
CrysAlisPro 1.171.39.46 (Rigaku Oxford Diffraction, 2018)
Spherical absorption correction
 using equivalent radius and absorption coefficient.
Empirical absorption correction using spherical harmonics,
 implemented in SCALE3 ABSPACK scaling algorithm.
;
_exptl_absorpt_correction_T_min          0.009
_exptl_absorpt_correction_T_max          0.017


#=======================================================================
# ATOMIC COORDINATES AND DISPLACEMENT PARAMETERS

loop_
 _atom_site_label
 _atom_site_type_symbol
 _atom_site_fract_x
 _atom_site_fract_y
 _atom_site_fract_z
 _atom_site_adp_type
 _atom_site_U_iso_or_equiv
 _atom_site_site_symmetry_multiplicity
 _atom_site_occupancy
 _atom_site_calc_flag
 _atom_site_refinement_flags
 _atom_site_disorder_assembly
 _atom_site_disorder_group
  Pb1 Pb 0.32870(3) 0.11814(5) 0 Uani 0.01235(9) 4 1 d . . .
  Pb2 Pb 0.17591(3) 0.43375(5) -0.5 Uani 0.01221(9) 4 1 d . . .
  Sn1 Sn 0.5 0.5 -0.24846(5) Uani 0.00974(13) 4 1 d . . .
  O1 O 0.4030(6) 0.6348(9) -0.5 Uani 0.0117(16) 4 1 d . . .
  O2 O 0.6766(4) 0.6632(7) -0.2490(6) Uani 0.0156(13) 8 1 d . . .
  O3 O 0.4181(5) 0.6571(8) 0 Uani 0.0103(16) 4 1 d . . .

loop_
 _atom_site_aniso_label
 _atom_site_aniso_type_symbol
 _atom_site_aniso_U_11
 _atom_site_aniso_U_22
 _atom_site_aniso_U_33
 _atom_site_aniso_U_12
 _atom_site_aniso_U_13
 _atom_site_aniso_U_23
 Pb1 Pb 0.01252(14) 0.0126(2) 0.01198(9) 0.00008(6) 0 0
 Pb2 Pb 0.01056(14) 0.0129(2) 0.01322(9) 0.00035(6) 0 0
 Sn1 Sn 0.0102(2) 0.0113(3) 0.00773(12) -0.00080(10) 0 0
 O1 O 0.012(3) 0.014(4) 0.0091(12) 0.0032(13) 0 0
 O2 O 0.019(2) 0.015(3) 0.0127(10) -0.0040(11) 0.0029(12) -0.0043(15)
 O3 O 0.013(3) 0.010(4) 0.0081(11) -0.0005(13) 0 0


#=======================================================================
# EXPERIMENTAL DATA

_diffrn_ambient_temperature       293(2)
_diffrn_radiation_probe                 X-ray
_diffrn_source                          'synchrotron'
_diffrn_radiation_type     'synchrotron'
_diffrn_radiation_wavelength            0.28988
_diffrn_radiation_monochromator         'synchrotron'
_diffrn_measurement_device              'four-circle diffractometer'
_diffrn_measurement_device_type         
; esperanto-CrysAlisPro-abstract goniometer imported esperanto images
;
_diffrn_detector                        'CCD plate'
_diffrn_detector_type      'PerkinElmer XRD 1621'
_diffrn_measurement_method              '\w scans'

_diffrn_reflns_number                   2276
_diffrn_reflns_theta_min                1.96
_diffrn_reflns_theta_max                17.75
_diffrn_reflns_theta_full               7.05
_diffrn_measured_fraction_theta_max     0.41
_diffrn_measured_fraction_theta_full    0.73
_diffrn_reflns_av_R_equivalents         0.0154
_diffrn_reflns_av_unetI/netI            0.0136
_diffrn_reflns_limit_h_min              -16
_diffrn_reflns_limit_h_max              17
_diffrn_reflns_limit_k_min              -11
_diffrn_reflns_limit_k_max              10
_diffrn_reflns_limit_l_min              -13
_diffrn_reflns_limit_l_max              12

_cell_measurement_theta_max    17.75
_cell_measurement_theta_min    1.96
_cell_measurement_reflns_used           898

_atom_sites_solution_primary        heavy 
_atom_sites_solution_secondary     difmap


#=======================================================================
# REFINEMENT DATA

_reflns_number_total                    898
_reflns_number_gt                       824
_reflns_threshold_expression            'I>3\s(I)'

_refine_ls_structure_factor_coef        F
_refine_ls_R_factor_gt                  0.0205
_refine_ls_wR_factor_gt                 0.0286
_refine_ls_R_factor_all                 0.0226
_refine_ls_wR_factor_ref                0.0293
_refine_ls_goodness_of_fit_ref          1.60
_refine_ls_goodness_of_fit_gt           1.64
_refine_ls_number_reflns                898
_refine_ls_number_parameters            40
_refine_ls_number_restraints            0
_refine_ls_number_constraints           0
_refine_ls_weighting_scheme             sigma
_refine_ls_weighting_details            'w=1/(\s^2^(F)+0.0001F^2^)'
_refine_ls_shift/su_max                 0.0082
_refine_ls_shift/su_mean                0.0011
_refine_ls_extinction_method
 'B-C type 1 Gaussian isotropic (Becker & Coppens, 1974)'
_refine_ls_extinction_coef              890(50)


#=======================================================================
# MOLECULAR GEOMETRY


loop_
 _geom_bond_atom_site_label_1
 _geom_bond_atom_site_label_2
 _geom_bond_site_symmetry_1
 _geom_bond_site_symmetry_2
 _geom_bond_distance
 _geom_bond_publ_flag
  Pb1 Pb1 . 2_655 3.6372(6) ?
  Pb1 Pb2 . 3_544 3.4309(7) ?
  Pb1 Pb2 . 3_545 3.4309(7) ?
  Pb1 O2 . 2_665 2.230(4) ?
  Pb1 O2 . 5_665 2.230(4) ?
  Pb1 O3 . 3_545 2.334(5) ?
  Pb2 Pb2 . 2_565 3.4353(6) ?
  Pb2 Sn1 . . 3.4644(5) ?
  Pb2 Sn1 . 5_664 3.4644(5) ?
  Pb2 O1 . 3_544 2.276(6) ?
  Pb2 O2 . 2_665 2.218(4) ?
  Pb2 O2 . 5_664 2.218(4) ?
  Sn1 Sn1 . 5_664 3.1822(8) ?
  Sn1 Sn1 . 5_665 3.1428(8) ?
  Sn1 O1 . . 2.077(4) ?
  Sn1 O1 . 2_665 2.077(4) ?
  Sn1 O2 . . 2.032(4) ?
  Sn1 O2 . 2_665 2.032(4) ?
  Sn1 O3 . . 2.083(4) ?
  Sn1 O3 . 2_665 2.083(4) ?

loop_
 _geom_angle_atom_site_label_1
 _geom_angle_atom_site_label_2
 _geom_angle_atom_site_label_3
 _geom_angle_site_symmetry_1
 _geom_angle_site_symmetry_2
 _geom_angle_site_symmetry_3
 _geom_angle
 _geom_angle_publ_flag
  Pb1 Pb1 Pb2 2_655 . 3_544 80.188(7) ?
  Pb1 Pb1 Pb2 2_655 . 3_545 80.188(7) ?
  Pb1 Pb1 O2 2_655 . 2_665 110.58(10) ?
  Pb1 Pb1 O2 2_655 . 5_665 110.58(10) ?
  Pb1 Pb1 O3 2_655 . 3_545 158.98(14) ?
  Pb2 Pb1 Pb2 3_544 . 3_545 134.374(13) ?
  Pb2 Pb1 O2 3_544 . 2_665 67.87(11) ?
  Pb2 Pb1 O2 3_544 . 5_665 157.64(11) ?
  Pb2 Pb1 O3 3_544 . 3_545 91.96(6) ?
  Pb2 Pb1 O2 3_545 . 2_665 157.64(11) ?
  Pb2 Pb1 O2 3_545 . 5_665 67.87(11) ?
  Pb2 Pb1 O3 3_545 . 3_545 91.96(6) ?
  O2 Pb1 O2 2_665 . 5_665 89.82(15) ?
  O2 Pb1 O3 2_665 . 3_545 83.82(15) ?
  O2 Pb1 O3 5_665 . 3_545 83.82(15) ?
  Pb1 Pb2 Pb1 3_554 . 3_555 134.374(13) ?
  Pb1 Pb2 Pb2 3_554 . 2_565 83.117(7) ?
  Pb1 Pb2 Sn1 3_554 . . 112.389(9) ?
  Pb1 Pb2 Sn1 3_554 . 5_664 62.239(7) ?
  Pb1 Pb2 O1 3_554 . 3_544 111.25(2) ?
  Pb1 Pb2 O2 3_554 . 2_665 142.15(10) ?
  Pb1 Pb2 O2 3_554 . 5_664 57.97(11) ?
  Pb1 Pb2 Pb2 3_555 . 2_565 83.117(7) ?
  Pb1 Pb2 Sn1 3_555 . . 62.239(7) ?
  Pb1 Pb2 Sn1 3_555 . 5_664 112.389(9) ?
  Pb1 Pb2 O1 3_555 . 3_544 111.25(2) ?
  Pb1 Pb2 O2 3_555 . 2_665 57.97(11) ?
  Pb1 Pb2 O2 3_555 . 5_664 142.15(10) ?
  Pb2 Pb2 Sn1 2_565 . . 143.563(9) ?
  Pb2 Pb2 Sn1 2_565 . 5_664 143.563(9) ?
  Pb2 Pb2 O1 2_565 . 3_544 87.20(13) ?
  Pb2 Pb2 O2 2_565 . 2_665 133.32(10) ?
  Pb2 Pb2 O2 2_565 . 5_664 133.32(10) ?
  Sn1 Pb2 Sn1 . . 5_664 54.679(10) ?
  Sn1 Pb2 O1 . . 3_544 114.55(11) ?
  Sn1 Pb2 O2 . . 2_665 33.65(11) ?
  Sn1 Pb2 O2 . . 5_664 79.94(10) ?
  Sn1 Pb2 O1 5_664 . 3_544 114.55(11) ?
  Sn1 Pb2 O2 5_664 . 2_665 79.94(10) ?
  Sn1 Pb2 O2 5_664 . 5_664 33.65(11) ?
  O1 Pb2 O2 3_544 . 2_665 84.55(15) ?
  O1 Pb2 O2 3_544 . 5_664 84.55(15) ?
  O2 Pb2 O2 2_665 . 5_664 91.45(14) ?
  Pb2 Sn1 Pb2 . . 2_665 125.321(11) ?
  Pb2 Sn1 Sn1 . . 5_664 62.660(6) ?
  Pb2 Sn1 Sn1 . . 5_665 117.340(6) ?
  Pb2 Sn1 O1 . . . 47.78(15) ?
  Pb2 Sn1 O1 . . 2_665 88.18(13) ?
  Pb2 Sn1 O2 . . . 142.66(11) ?
  Pb2 Sn1 O2 . . 2_665 37.23(11) ?
  Pb2 Sn1 O3 . . . 95.66(13) ?
  Pb2 Sn1 O3 . . 2_665 126.46(15) ?
  Pb2 Sn1 Sn1 2_665 . 5_664 62.660(6) ?
  Pb2 Sn1 Sn1 2_665 . 5_665 117.340(6) ?
  Pb2 Sn1 O1 2_665 . . 88.18(13) ?
  Pb2 Sn1 O1 2_665 . 2_665 47.78(15) ?
  Pb2 Sn1 O2 2_665 . . 37.23(11) ?
  Pb2 Sn1 O2 2_665 . 2_665 142.66(11) ?
  Pb2 Sn1 O3 2_665 . . 126.46(15) ?
  Pb2 Sn1 O3 2_665 . 2_665 95.66(13) ?
  Sn1 Sn1 Sn1 5_664 . 5_665 180.0(5) ?
  Sn1 Sn1 O1 5_664 . . 39.98(12) ?
  Sn1 Sn1 O1 5_664 . 2_665 39.98(12) ?
  Sn1 Sn1 O2 5_664 . . 89.92(10) ?
  Sn1 Sn1 O2 5_664 . 2_665 89.92(10) ?
  Sn1 Sn1 O3 5_664 . . 138.97(12) ?
  Sn1 Sn1 O3 5_664 . 2_665 138.97(12) ?
  Sn1 Sn1 O1 5_665 . . 140.02(12) ?
  Sn1 Sn1 O1 5_665 . 2_665 140.02(12) ?
  Sn1 Sn1 O2 5_665 . . 90.08(10) ?
  Sn1 Sn1 O2 5_665 . 2_665 90.08(10) ?
  Sn1 Sn1 O3 5_665 . . 41.03(12) ?
  Sn1 Sn1 O3 5_665 . 2_665 41.03(12) ?
  O1 Sn1 O1 . . 2_665 79.97(17) ?
  O1 Sn1 O2 . . . 94.88(19) ?
  O1 Sn1 O2 . . 2_665 85.00(19) ?
  O1 Sn1 O3 . . . 99.29(17) ?
  O1 Sn1 O3 . . 2_665 174.1(2) ?
  O1 Sn1 O2 2_665 . . 85.00(19) ?
  O1 Sn1 O2 2_665 . 2_665 94.88(19) ?
  O1 Sn1 O3 2_665 . . 174.1(2) ?
  O1 Sn1 O3 2_665 . 2_665 99.29(17) ?
  O2 Sn1 O2 . . 2_665 179.85(14) ?
  O2 Sn1 O3 . . . 89.24(18) ?
  O2 Sn1 O3 . . 2_665 90.88(18) ?
  O2 Sn1 O3 2_665 . . 90.88(18) ?
  O2 Sn1 O3 2_665 . 2_665 89.24(18) ?
  O3 Sn1 O3 . . 2_665 82.06(16) ?
  Pb2 O1 Sn1 3_554 . . 125.92(16) ?
  Pb2 O1 Sn1 3_554 . 5_664 125.92(16) ?
  Sn1 O1 Sn1 . . 5_664 100.0(2) ?
  Pb1 O2 Pb2 2_665 . 2_665 137.9(2) ?
  Pb1 O2 Sn1 2_665 . . 112.95(17) ?
  Pb2 O2 Sn1 2_665 . . 109.12(19) ?
  Pb1 O3 Sn1 3_555 . . 107.45(18) ?
  Pb1 O3 Sn1 3_555 . 5_665 107.45(18) ?
  Sn1 O3 Sn1 . . 5_665 97.9(2) ?
  
 
 
_refine_diff_density_max    1.14
_refine_diff_density_min   -1.44
  
#=======================================================================
#=======================================================================


data_Pb2SnO4-Pbam-P3
_database_code_depnum_ccdc_archive 'CCDC 2030958'

_audit_creation_method     "Jana2006 Version : 25/10/2015"
_audit_creation_date     2019-05-24T13:50
_audit_author_name      "Dominik Spahr"

_publ_contact_author_name    "Dominik Spahr"
_publ_contact_author_address             
;  
 Institute of Geosciences, Crystallography
 Altenhoeferallee 1
 60438 Frankfurt
 Germany
;
_publ_contact_author_email    d.spahr@kristall.uni-frankfurt.de
_publ_contact_author_fax    "0049 69 798 40108"
_publ_contact_author_phone    "0049 69 798 40111"


#=======================================================================
# CHEMICAL DATA

_chemical_name_systematic    'Tin(IV) Dilead Oxide'
_chemical_formula_sum     'O4 Pb2 Sn1'
_chemical_formula_structural   'Pb2 Sn O4'
_chemical_formula_weight    597.108


#=======================================================================
# CRYSTAL DATA

_symmetry_cell_setting     orthorhombic
_symmetry_Int_Tables_number    55
_symmetry_space_group_name_H-M   'P b a m'
_space_group_name_Hall     '-P 2 2ab'

loop_
 _space_group_symop_id
 _space_group_symop_operation_xyz
 1   x,y,z
 2   -x,-y,z
 3   -x+1/2,y+1/2,-z
 4   x+1/2,-y+1/2,-z
 5   -x,-y,-z
 6   x,y,-z
 7   x+1/2,-y+1/2,z
 8   -x+1/2,y+1/2,z

_cell_length_a       9.3641(6)
_cell_length_b       6.8646(6)
_cell_length_c       6.3553(2)
_cell_angle_alpha      90
_cell_angle_beta      90
_cell_angle_gamma      90
_cell_volume       408.52(5)
_cell_formula_units_Z     4
_cell_measurement_temperature   293(2)
_cell_measurement_pressure    7800000(500000)

_exptl_crystal_description        'cuboid'
_exptl_crystal_colour             'red'
_exptl_crystal_size_max 0.08
_exptl_crystal_size_mid 0.04
_exptl_crystal_size_min 0.03

_exptl_crystal_density_diffrn   9.708
_exptl_crystal_F_000     984

_exptl_absorpt_coefficient_mu   11.1
_exptl_absorpt_correction_type   'empirical'
_exptl_absorpt_process_details
;
CrysAlisPro 1.171.39.46 (Rigaku Oxford Diffraction, 2018)
Spherical absorption correction
 using equivalent radius and absorption coefficient.
Empirical absorption correction using spherical harmonics,
 implemented in SCALE3 ABSPACK scaling algorithm.
;
_exptl_absorpt_correction_T_min          0.008
_exptl_absorpt_correction_T_max          0.016


#=======================================================================
# ATOMIC COORDINATES AND DISPLACEMENT PARAMETERS

loop_
 _atom_site_label
 _atom_site_type_symbol
 _atom_site_fract_x
 _atom_site_fract_y
 _atom_site_fract_z
 _atom_site_adp_type
 _atom_site_U_iso_or_equiv
 _atom_site_site_symmetry_multiplicity
 _atom_site_occupancy
 _atom_site_calc_flag
 _atom_site_refinement_flags
 _atom_site_disorder_assembly
 _atom_site_disorder_group
  Pb1 Pb 0.32668(15) 0.1042(3) 0 Uani 0.0128(4) 4 1 d . . .
  Pb2 Pb 0.17615(14) 0.4628(3) -0.5 Uani 0.0120(4) 4 1 d . . .
  Sn1 Sn 0.5 0.5 -0.2439(3) Uani 0.0100(7) 4 1 d . . .
  O1 O 0.403(2) 0.635(4) -0.5 Uiso 0.004(3) 4 1 d . . .
  O2 O 0.682(3) 0.660(5) -0.255(3) Uiso 0.021(4) 8 1 d . . .
  O3 O 0.417(3) 0.660(6) 0 Uiso 0.015(5) 4 1 d . . .

loop_
 _atom_site_aniso_label
 _atom_site_aniso_type_symbol
 _atom_site_aniso_U_11
 _atom_site_aniso_U_22
 _atom_site_aniso_U_33
 _atom_site_aniso_U_12
 _atom_site_aniso_U_13
 _atom_site_aniso_U_23
 Pb1 Pb 0.0122(6) 0.0142(10) 0.0121(4) 0.0002(3) 0 0
 Pb2 Pb 0.0114(6) 0.0110(9) 0.0135(5) 0.0002(3) 0 0
 Sn1 Sn 0.0101(10) 0.0141(16) 0.0057(6) -0.0014(6) 0 0


#=======================================================================
# EXPERIMENTAL DATA

_diffrn_ambient_temperature       293(2)
_diffrn_radiation_probe                 X-ray
_diffrn_source                          'synchrotron'
_diffrn_radiation_type     'synchrotron'
_diffrn_radiation_wavelength            0.28988
_diffrn_radiation_monochromator         'synchrotron'
_diffrn_measurement_device              'four-circle diffractometer'
_diffrn_measurement_device_type        
; esperanto-CrysAlisPro-abstract goniometer imported esperanto images
;
_diffrn_detector                        'CCD plate'
_diffrn_detector_type      'PerkinElmer XRD 1621'
_diffrn_measurement_method              '\w scans'

_diffrn_reflns_number                   2571
_diffrn_reflns_theta_min                1.99
_diffrn_reflns_theta_max                18.02
_diffrn_reflns_theta_full               9.08
_diffrn_measured_fraction_theta_max     0.49
_diffrn_measured_fraction_theta_full    0.81
_diffrn_reflns_av_R_equivalents         0.037
_diffrn_reflns_av_unetI/netI            0.0343
_diffrn_reflns_limit_h_min              -17
_diffrn_reflns_limit_h_max              18
_diffrn_reflns_limit_k_min              -9
_diffrn_reflns_limit_k_max              12
_diffrn_reflns_limit_l_min              -12
_diffrn_reflns_limit_l_max              13

_cell_measurement_theta_max    18.02
_cell_measurement_theta_min    1.99
_cell_measurement_reflns_used           1085

_atom_sites_solution_primary        heavy 
_atom_sites_solution_secondary     difmap


#=======================================================================
# REFINEMENT DATA

_reflns_number_total                    1085
_reflns_number_gt                       966
_reflns_threshold_expression            'I>3\s(I)'

_refine_ls_structure_factor_coef        F
_refine_ls_R_factor_gt                  0.0874
_refine_ls_wR_factor_gt                 0.1401
_refine_ls_R_factor_all                 0.0955
_refine_ls_wR_factor_ref                0.1428
_refine_ls_goodness_of_fit_ref          5.06
_refine_ls_goodness_of_fit_gt           5.27
_refine_ls_number_reflns                1085
_refine_ls_number_parameters            29
_refine_ls_number_restraints            0
_refine_ls_number_constraints           0
_refine_ls_weighting_scheme             sigma
_refine_ls_weighting_details            'w=1/(\s^2^(F)+0.0001F^2^)'
_refine_ls_shift/su_max                 0.0138
_refine_ls_shift/su_mean                0.0015
_refine_ls_extinction_method
 'B-C type 1 Gaussian isotropic (Becker & Coppens, 1974)'
_refine_ls_extinction_coef              580(50)


#=======================================================================
# MOLECULAR GEOMETRY

loop_
 _geom_bond_atom_site_label_1
 _geom_bond_atom_site_label_2
 _geom_bond_site_symmetry_1
 _geom_bond_site_symmetry_2
 _geom_bond_distance
 _geom_bond_publ_flag
  Pb1 Pb1 . 2_655 3.547(2) ?
  Pb1 Pb2 . 3_544 3.3227(9) ?
  Pb1 Pb2 . 3_545 3.3227(9) ?
  Pb1 O2 . 2_665 2.29(3) ?
  Pb1 O2 . 5_665 2.29(3) ?
  Pb1 O3 . 3_545 2.31(3) ?
  Pb2 Pb2 . 2_565 3.3384(19) ?
  Pb2 Sn1 . . 3.4513(15) ?
  Pb2 Sn1 . 5_664 3.4513(15) ?
  Pb2 O1 . . 2.43(2) ?
  Pb2 O1 . 3_544 2.37(3) ?
  Pb2 O2 . 2_665 2.21(3) ?
  Pb2 O2 . 5_664 2.21(3) ?
  Sn1 Sn1 . 5_664 3.255(3) ?
  Sn1 Sn1 . 5_665 3.100(3) ?
  Sn1 O1 . . 2.082(15) ?
  Sn1 O1 . 2_665 2.082(15) ?
  Sn1 O2 . . 2.03(3) ?
  Sn1 O2 . 2_665 2.03(3) ?
  Sn1 O3 . . 2.05(2) ?
  Sn1 O3 . 2_665 2.05(2) ?

loop_
 _geom_angle_atom_site_label_1
 _geom_angle_atom_site_label_2
 _geom_angle_atom_site_label_3
 _geom_angle_site_symmetry_1
 _geom_angle_site_symmetry_2
 _geom_angle_site_symmetry_3
 _geom_angle
 _geom_angle_publ_flag
  Pb1 Pb1 Pb2 2_655 . 3_544 83.66(4) ?
  Pb1 Pb1 Pb2 2_655 . 3_545 83.66(4) ?
  Pb1 Pb1 O2 2_655 . 2_665 108.5(7) ?
  Pb1 Pb1 O2 2_655 . 5_665 108.5(7) ?
  Pb1 Pb1 O3 2_655 . 3_545 165.7(10) ?
  Pb2 Pb1 Pb2 3_544 . 3_545 146.02(8) ?
  Pb2 Pb1 O2 3_544 . 2_665 62.0(7) ?
  Pb2 Pb1 O2 3_544 . 5_665 151.9(7) ?
  Pb2 Pb1 O3 3_544 . 3_545 92.3(3) ?
  Pb2 Pb1 O2 3_545 . 2_665 151.9(7) ?
  Pb2 Pb1 O2 3_545 . 5_665 62.0(7) ?
  Pb2 Pb1 O3 3_545 . 3_545 92.3(3) ?
  O2 Pb1 O2 2_665 . 5_665 90.0(10) ?
  O2 Pb1 O3 2_665 . 3_545 81.3(10) ?
  O2 Pb1 O3 5_665 . 3_545 81.3(10) ?
  Pb1 Pb2 Pb1 3_554 . 3_555 146.02(8) ?
  Pb1 Pb2 Pb2 3_554 . 2_565 86.99(4) ?
  Pb1 Pb2 Sn1 3_554 . . 115.87(5) ?
  Pb1 Pb2 Sn1 3_554 . 5_664 62.25(4) ?
  Pb1 Pb2 O1 3_554 . . 82.24(16) ?
  Pb1 Pb2 O1 3_554 . 3_544 105.96(7) ?
  Pb1 Pb2 O2 3_554 . 2_665 142.1(6) ?
  Pb1 Pb2 O2 3_554 . 5_664 56.2(7) ?
  Pb1 Pb2 Pb2 3_555 . 2_565 86.99(4) ?
  Pb1 Pb2 Sn1 3_555 . . 62.25(4) ?
  Pb1 Pb2 Sn1 3_555 . 5_664 115.87(5) ?
  Pb1 Pb2 O1 3_555 . . 82.24(16) ?
  Pb1 Pb2 O1 3_555 . 3_544 105.96(7) ?
  Pb1 Pb2 O2 3_555 . 2_665 56.2(7) ?
  Pb1 Pb2 O2 3_555 . 5_664 142.1(6) ?
  Pb2 Pb2 Sn1 2_565 . . 148.99(4) ?
  Pb2 Pb2 Sn1 2_565 . 5_664 148.99(4) ?
  Pb2 Pb2 O1 2_565 . . 142.1(6) ?
  Pb2 Pb2 O1 2_565 . 3_544 80.6(5) ?
  Pb2 Pb2 O2 2_565 . 2_665 130.6(7) ?
  Pb2 Pb2 O2 2_565 . 5_664 130.6(7) ?
  Sn1 Pb2 Sn1 . . 5_664 56.28(4) ?
  Sn1 Pb2 O1 . . . 36.5(4) ?
  Sn1 Pb2 O1 . . 3_544 110.2(4) ?
  Sn1 Pb2 O2 . . 2_665 33.8(8) ?
  Sn1 Pb2 O2 . . 5_664 80.4(7) ?
  Sn1 Pb2 O1 5_664 . . 36.5(4) ?
  Sn1 Pb2 O1 5_664 . 3_544 110.2(4) ?
  Sn1 Pb2 O2 5_664 . 2_665 80.4(7) ?
  Sn1 Pb2 O2 5_664 . 5_664 33.8(8) ?
  O1 Pb2 O1 . . 3_544 137.3(8) ?
  O1 Pb2 O2 . . 2_665 70.2(9) ?
  O1 Pb2 O2 . . 5_664 70.2(9) ?
  O1 Pb2 O2 3_544 . 2_665 80.0(9) ?
  O1 Pb2 O2 3_544 . 5_664 80.0(9) ?
  O2 Pb2 O2 2_665 . 5_664 89.4(9) ?
  Pb2 Sn1 Pb2 . . 2_665 123.72(6) ?
  Pb2 Sn1 Sn1 . . 5_664 61.86(3) ?
  Pb2 Sn1 Sn1 . . 5_665 118.14(3) ?
  Pb2 Sn1 O1 . . . 44.0(6) ?
  Pb2 Sn1 O1 . . 2_665 89.0(5) ?
  Pb2 Sn1 O2 . . . 139.6(7) ?
  Pb2 Sn1 O2 . . 2_665 37.4(7) ?
  Pb2 Sn1 O3 . . . 93.6(7) ?
  Pb2 Sn1 O3 . . 2_665 130.5(9) ?
  Pb2 Sn1 Sn1 2_665 . 5_664 61.86(3) ?
  Pb2 Sn1 Sn1 2_665 . 5_665 118.14(3) ?
  Pb2 Sn1 O1 2_665 . . 89.0(5) ?
  Pb2 Sn1 O1 2_665 . 2_665 44.0(6) ?
  Pb2 Sn1 O2 2_665 . . 37.4(7) ?
  Pb2 Sn1 O2 2_665 . 2_665 139.6(7) ?
  Pb2 Sn1 O3 2_665 . . 130.5(9) ?
  Pb2 Sn1 O3 2_665 . 2_665 93.6(7) ?
  Sn1 Sn1 Sn1 5_664 . 5_665 180.0(5) ?
  Sn1 Sn1 O1 5_664 . . 38.6(5) ?
  Sn1 Sn1 O1 5_664 . 2_665 38.6(5) ?
  Sn1 Sn1 O2 5_664 . . 88.0(5) ?
  Sn1 Sn1 O2 5_664 . 2_665 88.0(5) ?
  Sn1 Sn1 O3 5_664 . . 139.0(8) ?
  Sn1 Sn1 O3 5_664 . 2_665 139.0(8) ?
  Sn1 Sn1 O1 5_665 . . 141.4(5) ?
  Sn1 Sn1 O1 5_665 . 2_665 141.4(5) ?
  Sn1 Sn1 O2 5_665 . . 92.0(5) ?
  Sn1 Sn1 O2 5_665 . 2_665 92.0(5) ?
  Sn1 Sn1 O3 5_665 . . 41.0(8) ?
  Sn1 Sn1 O3 5_665 . 2_665 41.0(8) ?
  O1 Sn1 O1 . . 2_665 77.1(7) ?
  O1 Sn1 O2 . . . 95.6(9) ?
  O1 Sn1 O2 . . 2_665 81.2(9) ?
  O1 Sn1 O3 . . . 100.8(9) ?
  O1 Sn1 O3 . . 2_665 173.7(12) ?
  O1 Sn1 O2 2_665 . . 81.2(9) ?
  O1 Sn1 O2 2_665 . 2_665 95.6(9) ?
  O1 Sn1 O3 2_665 . . 173.7(12) ?
  O1 Sn1 O3 2_665 . 2_665 100.8(9) ?
  O2 Sn1 O2 . . 2_665 176.0(8) ?
  O2 Sn1 O3 . . . 93.1(12) ?
  O2 Sn1 O3 . . 2_665 89.9(12) ?
  O2 Sn1 O3 2_665 . . 89.9(12) ?
  O2 Sn1 O3 2_665 . 2_665 93.1(12) ?
  O3 Sn1 O3 . . 2_665 81.9(11) ?
  Pb2 O1 Pb2 . . 3_554 100.9(7) ?
  Pb2 O1 Sn1 . . . 99.5(8) ?
  Pb2 O1 Sn1 . . 5_664 99.5(8) ?
  Pb2 O1 Sn1 3_554 . . 124.0(7) ?
  Pb2 O1 Sn1 3_554 . 5_664 124.0(7) ?
  Sn1 O1 Sn1 . . 5_664 102.9(10) ?
  Pb1 O2 Pb2 2_665 . 2_665 142.0(14) ?
  Pb1 O2 Sn1 2_665 . . 109.1(11) ?
  Pb2 O2 Sn1 2_665 . . 108.8(13) ?
  Pb1 O3 Sn1 3_555 . . 106.6(12) ?
  Pb1 O3 Sn1 3_555 . 5_665 106.6(12) ?
  Sn1 O3 Sn1 . . 5_665 98.1(16) ?


_refine_diff_density_max    3.22
_refine_diff_density_min   -2.85

#=======================================================================
#=======================================================================


data_Pb2SnO4-Pbam-P4
_database_code_depnum_ccdc_archive 'CCDC 2030959'

_audit_creation_method     "Jana2006 Version : 25/10/2015"
_audit_creation_date     2019-05-24T14:00
_audit_author_name      "Dominik Spahr"

_publ_contact_author_name    "Dominik Spahr"
_publ_contact_author_address             
;  
 Institute of Geosciences, Crystallography
 Altenhoeferallee 1
 60438 Frankfurt
 Germany
;
_publ_contact_author_email    d.spahr@kristall.uni-frankfurt.de
_publ_contact_author_fax    "0049 69 798 40108"
_publ_contact_author_phone    "0049 69 798 40111"


#=======================================================================
# CHEMICAL DATA

_chemical_name_systematic    'Tin(IV) Dilead Oxide'
_chemical_formula_sum     'O4 Pb2 Sn1'
_chemical_formula_structural   'Pb2 Sn O4'
_chemical_formula_weight    597.108


#=======================================================================
# CRYSTAL DATA

_symmetry_cell_setting     orthorhombic
_symmetry_Int_Tables_number    55
_symmetry_space_group_name_H-M   'P b a m'
_space_group_name_Hall     '-P 2 2ab'

loop_
 _space_group_symop_id
 _space_group_symop_operation_xyz
 1   x,y,z
 2   -x,-y,z
 3   -x+1/2,y+1/2,-z
 4   x+1/2,-y+1/2,-z
 5   -x,-y,-z
 6   x,y,-z
 7   x+1/2,-y+1/2,z
 8   -x+1/2,y+1/2,z

_cell_length_a       9.3169(6)
_cell_length_b       6.6337(6)
_cell_length_c       6.3808(2)
_cell_angle_alpha      90
_cell_angle_beta      90
_cell_angle_gamma      90
_cell_volume       394.37(5)
_cell_formula_units_Z     4
_cell_measurement_temperature   293(2)
_cell_measurement_pressure    10000000(600000)

_exptl_crystal_description        'cuboid'
_exptl_crystal_colour             'colourless'
_exptl_crystal_size_max 0.08
_exptl_crystal_size_mid 0.04
_exptl_crystal_size_min 0.03

_exptl_crystal_density_diffrn   10.0564
_exptl_crystal_F_000     984

_exptl_absorpt_coefficient_mu   11.499
_exptl_absorpt_correction_type   'empirical'
_exptl_absorpt_process_details
;
CrysAlisPro 1.171.39.46 (Rigaku Oxford Diffraction, 2018)
Spherical absorption correction
 using equivalent radius and absorption coefficient.
Empirical absorption correction using spherical harmonics,
 implemented in SCALE3 ABSPACK scaling algorithm.
;
_exptl_absorpt_correction_T_min          0.007
_exptl_absorpt_correction_T_max          0.015


#=======================================================================
# ATOMIC COORDINATES AND DISPLACEMENT PARAMETERS

loop_
 _atom_site_label
 _atom_site_type_symbol
 _atom_site_fract_x
 _atom_site_fract_y
 _atom_site_fract_z
 _atom_site_adp_type
 _atom_site_U_iso_or_equiv
 _atom_site_site_symmetry_multiplicity
 _atom_site_occupancy
 _atom_site_calc_flag
 _atom_site_refinement_flags
 _atom_site_disorder_assembly
 _atom_site_disorder_group
  Pb1 Pb 0.3249(2) 0.0880(4) 0 Uani 0.0118(6) 4 1 d . . .
  Pb2 Pb 0.1744(2) 0.4897(4) -0.5 Uani 0.0134(6) 4 1 d . . .
  Sn1 Sn 0.5 0.5 -0.2414(4) Uiso 0.0077(5) 4 1 d . . .
  O1 O 0.410(4) 0.661(8) -0.5 Uiso 0.013(6) 4 1 d . . .
  O2 O 0.688(4) 0.651(8) -0.256(5) Uiso 0.024(7) 8 1 d . . .
  O3 O 0.419(9) 0.691(16) 0 Uiso 0.048(18) 4 1 d . . .

loop_
 _atom_site_aniso_label
 _atom_site_aniso_type_symbol
 _atom_site_aniso_U_11
 _atom_site_aniso_U_22
 _atom_site_aniso_U_33
 _atom_site_aniso_U_12
 _atom_site_aniso_U_13
 _atom_site_aniso_U_23
 Pb1 Pb 0.0119(9) 0.0113(15) 0.0121(6) -0.0005(5) 0 0
 Pb2 Pb 0.0101(9) 0.0147(15) 0.0155(7) 0.0009(5) 0 0


#=======================================================================
# EXPERIMENTAL DATA

_diffrn_ambient_temperature       298(2)
_diffrn_radiation_probe                 X-ray
_diffrn_source                          'synchrotron'
_diffrn_radiation_type     'synchrotron'
_diffrn_radiation_wavelength            0.28988
_diffrn_radiation_monochromator         'synchrotron'
_diffrn_measurement_device              'four-circle diffractometer'
_diffrn_measurement_device_type        
;esperanto-CrysAlisPro-abstract goniometer imported esperanto images
;
_diffrn_detector                        'CCD plate'
_diffrn_detector_type      'PerkinElmer XRD 1621'
_diffrn_measurement_method              '\w scans'

_diffrn_reflns_number                   2357
_diffrn_reflns_theta_min                2.01
_diffrn_reflns_theta_max                18
_diffrn_reflns_theta_full               10.81
_diffrn_measured_fraction_theta_max     0.47
_diffrn_measured_fraction_theta_full    0.78
_diffrn_reflns_av_R_equivalents         0.0739
_diffrn_reflns_av_unetI/netI            0.0397
_diffrn_reflns_limit_h_min              -16
_diffrn_reflns_limit_h_max              19
_diffrn_reflns_limit_k_min              -11
_diffrn_reflns_limit_k_max              8
_diffrn_reflns_limit_l_min              -13
_diffrn_reflns_limit_l_max              13

_cell_measurement_theta_max    18
_cell_measurement_theta_min    2.01
_cell_measurement_reflns_used           1004

_atom_sites_solution_primary        heavy 
_atom_sites_solution_secondary     difmap


#=======================================================================
# REFINEMENT DATA

_reflns_number_total                    1004
_reflns_number_gt                       882
_reflns_threshold_expression            'I>3\s(I)'

_refine_ls_structure_factor_coef        F
_refine_ls_R_factor_gt                  0.1387
_refine_ls_wR_factor_gt                 0.1852
_refine_ls_R_factor_all                 0.1485
_refine_ls_wR_factor_ref                0.1879
_refine_ls_goodness_of_fit_ref          5.97
_refine_ls_goodness_of_fit_gt           6.28
_refine_ls_number_reflns                1004
_refine_ls_number_parameters            26
_refine_ls_number_restraints            0
_refine_ls_number_constraints           0
_refine_ls_weighting_scheme             sigma
_refine_ls_weighting_details            'w=1/(\s^2^(F)+0.0001F^2^)'
_refine_ls_shift/su_max                 0.0108
_refine_ls_shift/su_mean                0.0024
_refine_ls_extinction_method
 'B-C type 1 Gaussian isotropic (Becker & Coppens, 1974)'
_refine_ls_extinction_coef              260(150)


#=======================================================================
# MOLECULAR GEOMETRY

loop_
 _geom_bond_atom_site_label_1
 _geom_bond_atom_site_label_2
 _geom_bond_site_symmetry_1
 _geom_bond_site_symmetry_2
 _geom_bond_distance
 _geom_bond_publ_flag
  Pb1 Pb1 . 2_655 3.466(3) ?
  Pb1 Pb1 . 3_545 3.598(4) ?
  Pb1 Pb1 . 3_555 3.598(4) ?
  Pb1 Pb2 . 3_544 3.2564(8) ?
  Pb1 Pb2 . 3_545 3.2564(8) ?
  Pb1 Sn1 . 3_545 3.446(2) ?
  Pb1 Sn1 . 7_455 3.446(2) ?
  Pb1 O2 . 2_665 2.38(4) ?
  Pb1 O2 . 5_665 2.38(4) ?
  Pb1 O3 . 3_545 2.37(9) ?
  Pb2 Pb2 . 2_565 3.253(3) ?
  Pb2 Pb2 . 3_544 3.603(4) ?
  Pb2 Pb2 . 3_554 3.603(4) ?
  Pb2 Sn1 . . 3.454(2) ?
  Pb2 Sn1 . 5_664 3.454(2) ?
  Pb2 O1 . 3_544 2.32(5) ?
  Pb2 O2 . 2_665 2.22(4) ?
  Pb2 O2 . 5_664 2.22(4) ?
  Sn1 Sn1 . 5_664 3.300(4) ?
  Sn1 Sn1 . 5_665 3.081(4) ?
  Sn1 O2 . . 2.02(4) ?
  Sn1 O2 . 2_665 2.02(4) ?

loop_
 _geom_angle_atom_site_label_1
 _geom_angle_atom_site_label_2
 _geom_angle_atom_site_label_3
 _geom_angle_site_symmetry_1
 _geom_angle_site_symmetry_2
 _geom_angle_site_symmetry_3
 _geom_angle
 _geom_angle_publ_flag
  Pb1 Pb1 Pb1 2_655 . 3_545 93.14(8) ?
  Pb1 Pb1 Pb1 2_655 . 3_555 132.51(9) ?
  Pb1 Pb1 Pb2 2_655 . 3_544 86.02(5) ?
  Pb1 Pb1 Pb2 2_655 . 3_545 86.02(5) ?
  Pb1 Pb1 Sn1 2_655 . 3_545 140.35(7) ?
  Pb1 Pb1 Sn1 2_655 . 7_455 140.35(7) ?
  Pb1 Pb1 O2 2_655 . 2_665 107.0(9) ?
  Pb1 Pb1 O2 2_655 . 5_665 107.0(9) ?
  Pb1 Pb1 O3 2_655 . 3_545 177(3) ?
  Pb1 Pb1 Pb1 3_545 . 3_555 134.35(7) ?
  Pb1 Pb1 Pb2 3_545 . 3_544 79.41(6) ?
  Pb1 Pb1 Pb2 3_545 . 3_545 79.41(6) ?
  Pb1 Pb1 Sn1 3_545 . 3_545 60.21(5) ?
  Pb1 Pb1 Sn1 3_545 . 7_455 60.21(5) ?
  Pb1 Pb1 O2 3_545 . 2_665 130.5(10) ?
  Pb1 Pb1 O2 3_545 . 5_665 130.5(10) ?
  Pb1 Pb1 O3 3_545 . 3_545 84(3) ?
  Pb1 Pb1 Pb2 3_555 . 3_544 100.68(6) ?
  Pb1 Pb1 Pb2 3_555 . 3_545 100.68(6) ?
  Pb1 Pb1 Sn1 3_555 . 3_545 79.36(5) ?
  Pb1 Pb1 Sn1 3_555 . 7_455 79.36(5) ?
  Pb1 Pb1 O2 3_555 . 2_665 46.4(10) ?
  Pb1 Pb1 O2 3_555 . 5_665 46.4(10) ?
  Pb1 Pb1 O3 3_555 . 3_545 50(3) ?
  Pb2 Pb1 Pb2 3_544 . 3_545 156.90(11) ?
  Pb2 Pb1 Sn1 3_544 . 3_545 113.94(7) ?
  Pb2 Pb1 Sn1 3_544 . 7_455 61.96(5) ?
  Pb2 Pb1 O2 3_544 . 2_665 58.3(10) ?
  Pb2 Pb1 O2 3_544 . 5_665 144.8(10) ?
  Pb2 Pb1 O3 3_544 . 3_545 93.4(5) ?
  Pb2 Pb1 Sn1 3_545 . 3_545 61.96(5) ?
  Pb2 Pb1 Sn1 3_545 . 7_455 113.94(7) ?
  Pb2 Pb1 O2 3_545 . 2_665 144.8(10) ?
  Pb2 Pb1 O2 3_545 . 5_665 58.3(10) ?
  Pb2 Pb1 O3 3_545 . 3_545 93.4(5) ?
  Sn1 Pb1 Sn1 3_545 . 7_455 53.10(6) ?
  Sn1 Pb1 O2 3_545 . 2_665 112.6(9) ?
  Sn1 Pb1 O2 3_545 . 5_665 76.8(9) ?
  Sn1 Pb1 O3 3_545 . 3_545 37.6(17) ?
  Sn1 Pb1 O2 7_455 . 2_665 76.8(9) ?
  Sn1 Pb1 O2 7_455 . 5_665 112.6(9) ?
  Sn1 Pb1 O3 7_455 . 3_545 37.6(17) ?
  O2 Pb1 O2 2_665 . 5_665 86.5(15) ?
  O2 Pb1 O3 2_665 . 3_545 75(2) ?
  O2 Pb1 O3 5_665 . 3_545 75(2) ?
  Pb1 Pb2 Pb1 3_554 . 3_555 156.90(11) ?
  Pb1 Pb2 Pb2 3_554 . 2_565 89.63(5) ?
  Pb1 Pb2 Pb2 3_554 . 3_544 100.57(6) ?
  Pb1 Pb2 Pb2 3_554 . 3_554 79.33(6) ?
  Pb1 Pb2 Sn1 3_554 . . 117.54(7) ?
  Pb1 Pb2 Sn1 3_554 . 5_664 61.72(5) ?
  Pb1 Pb2 O1 3_554 . 3_544 100.90(9) ?
  Pb1 Pb2 O2 3_554 . 2_665 140.3(9) ?
  Pb1 Pb2 O2 3_554 . 5_664 52.9(11) ?
  Pb1 Pb2 Pb2 3_555 . 2_565 89.63(5) ?
  Pb1 Pb2 Pb2 3_555 . 3_544 100.57(6) ?
  Pb1 Pb2 Pb2 3_555 . 3_554 79.33(6) ?
  Pb1 Pb2 Sn1 3_555 . . 61.72(5) ?
  Pb1 Pb2 Sn1 3_555 . 5_664 117.54(7) ?
  Pb1 Pb2 O1 3_555 . 3_544 100.90(9) ?
  Pb1 Pb2 O2 3_555 . 2_665 52.9(11) ?
  Pb1 Pb2 O2 3_555 . 5_664 140.3(9) ?
  Pb2 Pb2 Pb2 2_565 . 3_544 115.42(9) ?
  Pb2 Pb2 Pb2 2_565 . 3_554 110.61(9) ?
  Pb2 Pb2 Sn1 2_565 . . 151.25(4) ?
  Pb2 Pb2 Sn1 2_565 . 5_664 151.25(4) ?
  Pb2 Pb2 O1 2_565 . 3_544 72.6(10) ?
  Pb2 Pb2 O2 2_565 . 2_665 126.4(10) ?
  Pb2 Pb2 O2 2_565 . 5_664 126.4(10) ?
  Pb2 Pb2 Pb2 3_544 . 3_554 133.97(7) ?
  Pb2 Pb2 Sn1 3_544 . . 71.02(5) ?
  Pb2 Pb2 Sn1 3_544 . 5_664 71.02(5) ?
  Pb2 Pb2 O1 3_544 . 3_544 42.8(10) ?
  Pb2 Pb2 O2 3_544 . 2_665 52.3(12) ?
  Pb2 Pb2 O2 3_544 . 5_664 52.3(12) ?
  Pb2 Pb2 Sn1 3_554 . . 68.80(5) ?
  Pb2 Pb2 Sn1 3_554 . 5_664 68.80(5) ?
  Pb2 Pb2 O1 3_554 . 3_544 176.8(10) ?
  Pb2 Pb2 O2 3_554 . 2_665 99.3(13) ?
  Pb2 Pb2 O2 3_554 . 5_664 99.3(13) ?
  Sn1 Pb2 Sn1 . . 5_664 57.07(6) ?
  Sn1 Pb2 O1 . . 3_544 108.5(8) ?
  Sn1 Pb2 O2 . . 2_665 33.6(12) ?
  Sn1 Pb2 O2 . . 5_664 80.6(9) ?
  Sn1 Pb2 O1 5_664 . 3_544 108.5(8) ?
  Sn1 Pb2 O2 5_664 . 2_665 80.6(9) ?
  Sn1 Pb2 O2 5_664 . 5_664 33.6(12) ?
  O1 Pb2 O2 3_544 . 2_665 78.5(15) ?
  O1 Pb2 O2 3_544 . 5_664 78.5(15) ?
  O2 Pb2 O2 2_665 . 5_664 88.9(14) ?
  Pb1 Sn1 Pb1 3_555 . 4_555 126.90(8) ?
  Pb1 Sn1 Pb2 3_555 . . 56.32(2) ?
  Pb1 Sn1 Pb2 3_555 . 2_665 169.00(6) ?
  Pb1 Sn1 Sn1 3_555 . 5_664 116.55(4) ?
  Pb1 Sn1 Sn1 3_555 . 5_665 63.45(4) ?
  Pb1 Sn1 O2 3_555 . . 134.3(13) ?
  Pb1 Sn1 O2 3_555 . 2_665 48.9(12) ?
  Pb1 Sn1 Pb2 4_555 . . 169.00(6) ?
  Pb1 Sn1 Pb2 4_555 . 2_665 56.32(2) ?
  Pb1 Sn1 Sn1 4_555 . 5_664 116.55(4) ?
  Pb1 Sn1 Sn1 4_555 . 5_665 63.45(4) ?
  Pb1 Sn1 O2 4_555 . . 48.9(12) ?
  Pb1 Sn1 O2 4_555 . 2_665 134.3(13) ?
  Pb2 Sn1 Pb2 . . 2_665 122.93(8) ?
  Pb2 Sn1 Sn1 . . 5_664 61.46(4) ?
  Pb2 Sn1 Sn1 . . 5_665 118.54(4) ?
  Pb2 Sn1 O2 . . . 138.5(11) ?
  Pb2 Sn1 O2 . . 2_665 37.5(12) ?
  Pb2 Sn1 Sn1 2_665 . 5_664 61.46(4) ?
  Pb2 Sn1 Sn1 2_665 . 5_665 118.54(4) ?
  Pb2 Sn1 O2 2_665 . . 37.5(12) ?
  Pb2 Sn1 O2 2_665 . 2_665 138.5(11) ?
  Sn1 Sn1 Sn1 5_664 . 5_665 180.0(5) ?
  Sn1 Sn1 O2 5_664 . . 87.4(9) ?
  Sn1 Sn1 O2 5_664 . 2_665 87.4(9) ?
  Sn1 Sn1 O2 5_665 . . 92.6(9) ?
  Sn1 Sn1 O2 5_665 . 2_665 92.6(9) ?
  O2 Sn1 O2 . . 2_665 174.7(13) ?
  Pb1 O2 Pb2 2_665 . 2_665 145(2) ?
  Pb1 O2 Sn1 2_665 . . 106.6(15) ?
  Pb2 O2 Sn1 2_665 . . 109(2) ?
  
  
_refine_diff_density_max    5.62
_refine_diff_density_min   -5.95  

#=======================================================================
#=======================================================================


data_Pb2SnO4-Pnam-P5
_database_code_depnum_ccdc_archive 'CCDC 2030960'

_audit_creation_method     "Jana2006 Version : 25/10/2015"
_audit_creation_date     2019-05-24T14:00
_audit_author_name      "Dominik Spahr"

_publ_contact_author_name    "Dominik Spahr"
_publ_contact_author_address             
;  
 Institute of Geosciences, Crystallography
 Altenhoeferallee 1
 60438 Frankfurt
 Germany
;
_publ_contact_author_email    d.spahr@kristall.uni-frankfurt.de
_publ_contact_author_fax    "0049 69 798 40108"
_publ_contact_author_phone    "0049 69 798 40111"


#=======================================================================
# CHEMICAL DATA

_chemical_name_systematic    'Tin(IV) Dilead Oxide'
_chemical_formula_sum     'O4 Pb2 Sn1'
_chemical_formula_structural   'Pb2 Sn O4'
_chemical_formula_weight    597.108


#=======================================================================
# CRYSTAL DATA

_symmetry_cell_setting     orthorhombic
_symmetry_Int_Tables_number    62
_symmetry_space_group_name_H-M   'P n a m'
_space_group_name_Hall     '-P 2c 2n'

loop_
 _space_group_symop_id
 _space_group_symop_operation_xyz
 1   x,y,z
 2   -x,-y,z+1/2
 3   -x+1/2,y+1/2,-z
 4   x+1/2,-y+1/2,-z+1/2
 5   -x,-y,-z
 6   x,y,-z+1/2
 7   x+1/2,-y+1/2,z
 8   -x+1/2,y+1/2,z+1/2

_cell_length_a       9.2484(8)
_cell_length_b       6.4498(9)
_cell_length_c       6.4096(2)
_cell_angle_alpha      90
_cell_angle_beta      90
_cell_angle_gamma      90
_cell_volume       382.33(6)
_cell_formula_units_Z     4
_cell_measurement_temperature   293(2)
_cell_measurement_pressure    12400000(700000)

_exptl_crystal_description        'cuboid'
_exptl_crystal_colour             'black'
_exptl_crystal_size_max 0.08
_exptl_crystal_size_mid 0.04
_exptl_crystal_size_min 0.03

_exptl_crystal_density_diffrn   10.373
_exptl_crystal_F_000     984

_exptl_absorpt_coefficient_mu   11.861
_exptl_absorpt_correction_type   'empirical'
_exptl_absorpt_process_details
;
CrysAlisPro 1.171.39.46 (Rigaku Oxford Diffraction, 2018)
Spherical absorption correction
 using equivalent radius and absorption coefficient.
Empirical absorption correction using spherical harmonics,
 implemented in SCALE3 ABSPACK scaling algorithm.
;
_exptl_absorpt_correction_T_min          0.007
_exptl_absorpt_correction_T_max          0.015


#=======================================================================
# ATOMIC COORDINATES AND DISPLACEMENT PARAMETERS

loop_
 _atom_site_label
 _atom_site_type_symbol
 _atom_site_fract_x
 _atom_site_fract_y
 _atom_site_fract_z
 _atom_site_adp_type
 _atom_site_U_iso_or_equiv
 _atom_site_site_symmetry_multiplicity
 _atom_site_occupancy
 _atom_site_calc_flag
 _atom_site_refinement_flags
 _atom_site_disorder_assembly
 _atom_site_disorder_group
  Pb1 Pb 0.325842(16) 0.04839(4) -0.00841(2) Uani 0.01372(7) 8 1 d . . .
  Sn1 Sn 0.50457(3) 0.48903(7) 0.25 Uani 0.00925(11) 4 1 d . . .
  O1 O 0.3216(4) 0.3172(9) 0.25 Uani 0.0136(16) 4 1 d . . .
  O2 O 0.7014(4) 0.6250(8) 0.25 Uani 0.0113(13) 4 1 d . . .
  O3 O 0.4177(3) 0.6679(7) 0.4877(4) Uani 0.0111(10) 8 1 d . . .

loop_
 _atom_site_aniso_label
 _atom_site_aniso_type_symbol
 _atom_site_aniso_U_11
 _atom_site_aniso_U_22
 _atom_site_aniso_U_33
 _atom_site_aniso_U_12
 _atom_site_aniso_U_13
 _atom_site_aniso_U_23
 Pb1 Pb 0.01156(10) 0.01859(17) 0.01101(6) -0.00029(4) 0.00021(4) 0.00015(5)
 Sn1 Sn 0.00920(16) 0.0102(3) 0.00836(10) -0.00039(9) 0 0
 O1 O 0.015(2) 0.014(4) 0.0119(11) -0.0022(12) 0 0
 O2 O 0.0111(19) 0.011(3) 0.0119(11) -0.0015(11) 0 0
 O3 O 0.0113(14) 0.012(2) 0.0104(8) 0.0005(8) 0.0007(8) 0.0006(10)


#=======================================================================
# EXPERIMENTAL DATA

_diffrn_ambient_temperature       293(2)
_diffrn_radiation_probe                 X-ray
_diffrn_source                          'synchrotron'
_diffrn_radiation_type     'synchrotron'
_diffrn_radiation_wavelength            0.28988
_diffrn_radiation_monochromator         'synchrotron'
_diffrn_measurement_device              'four-circle diffractometer'
_diffrn_measurement_device_type        
;esperanto-CrysAlisPro-abstract goniometer imported esperanto images
;
_diffrn_detector                        'CCD plate'
_diffrn_detector_type      'PerkinElmer XRD 1621'
_diffrn_measurement_method              '\w scans'

_diffrn_reflns_number                   2030
_diffrn_reflns_theta_min                2.04
_diffrn_reflns_theta_max                17.86
_diffrn_reflns_theta_full               7.2
_diffrn_measured_fraction_theta_max     0.41
_diffrn_measured_fraction_theta_full    0.71
_diffrn_reflns_av_R_equivalents         0.0136
_diffrn_reflns_av_unetI/netI            0.0148
_diffrn_reflns_limit_h_min              -17
_diffrn_reflns_limit_h_max              16
_diffrn_reflns_limit_k_min              -8
_diffrn_reflns_limit_k_max              10
_diffrn_reflns_limit_l_min              -13
_diffrn_reflns_limit_l_max              13

_cell_measurement_theta_max    17.86
_cell_measurement_theta_min    2.04
_cell_measurement_reflns_used           814

_atom_sites_solution_primary        heavy 
_atom_sites_solution_secondary     difmap


#=======================================================================
# REFINEMENT DATA

_reflns_number_total                    814
_reflns_number_gt                       735
_reflns_threshold_expression            'I>3\s(I)'

_refine_ls_structure_factor_coef        F
_refine_ls_R_factor_gt                  0.0187
_refine_ls_wR_factor_gt                 0.0226
_refine_ls_R_factor_all                 0.0205
_refine_ls_wR_factor_ref                0.0235
_refine_ls_goodness_of_fit_ref          1.16
_refine_ls_goodness_of_fit_gt           1.17
_refine_ls_number_reflns                814
_refine_ls_number_parameters            38
_refine_ls_number_restraints            0
_refine_ls_number_constraints           0
_refine_ls_weighting_scheme             sigma
_refine_ls_weighting_details            'w=1/(\s^2^(F)+0.0001F^2^)'
_refine_ls_shift/su_max                 0.0102
_refine_ls_shift/su_mean                0.0017
_refine_ls_extinction_method
 'B-C type 1 Gaussian isotropic (Becker & Coppens, 1974)'
_refine_ls_extinction_coef              820(30)


#=======================================================================
# MOLECULAR GEOMETRY

loop_
 _geom_bond_atom_site_label_1
 _geom_bond_atom_site_label_2
 _geom_bond_site_symmetry_1
 _geom_bond_site_symmetry_2
 _geom_bond_distance
 _geom_bond_publ_flag
  Pb1 Pb1 . 3_545 3.5185(9) ?
  Pb1 Pb1 . 3_555 3.5185(9) ?
  Pb1 Pb1 . 5_655 3.2831(6) ?
  Pb1 Pb1 . 6_554 3.0970(3) ?
  Pb1 Pb1 . 6_555 3.3126(3) ?
  Pb1 Sn1 . 3_545 3.4471(6) ?
  Pb1 Sn1 . 4_455 3.4103(5) ?
  Pb1 O1 . . 2.398(4) ?
  Pb1 O2 . 4_455 2.306(3) ?
  Pb1 O3 . 8_544 2.381(3) ?
  Sn1 Sn1 . 2_664 3.2090(2) ?
  Sn1 Sn1 . 2_665 3.2090(2) ?
  Sn1 O1 . . 2.023(4) ?
  Sn1 O2 . . 2.021(4) ?
  Sn1 O3 . . 2.073(3) ?
  Sn1 O3 . 2_664 2.090(3) ?
  Sn1 O3 . 5_666 2.090(3) ?
  Sn1 O3 . 6_555 2.073(3) ?

loop_
 _geom_angle_atom_site_label_1
 _geom_angle_atom_site_label_2
 _geom_angle_atom_site_label_3
 _geom_angle_site_symmetry_1
 _geom_angle_site_symmetry_2
 _geom_angle_site_symmetry_3
 _geom_angle
 _geom_angle_publ_flag
  Pb1 Pb1 Pb1 3_545 . 3_555 132.858(9) ?
  Pb1 Pb1 Pb1 3_545 . 5_655 102.471(10) ?
  Pb1 Pb1 Pb1 3_545 . 6_554 91.756(7) ?
  Pb1 Pb1 Pb1 3_545 . 6_555 88.244(7) ?
  Pb1 Pb1 Sn1 3_545 . 3_545 63.801(9) ?
  Pb1 Pb1 Sn1 3_545 . 4_455 64.715(9) ?
  Pb1 Pb1 O1 3_545 . . 129.42(9) ?
  Pb1 Pb1 O2 3_545 . 4_455 48.28(10) ?
  Pb1 Pb1 O3 3_545 . 8_544 85.40(11) ?
  Pb1 Pb1 Pb1 3_555 . 5_655 124.366(9) ?
  Pb1 Pb1 Pb1 3_555 . 6_554 91.756(7) ?
  Pb1 Pb1 Pb1 3_555 . 6_555 88.244(7) ?
  Pb1 Pb1 Sn1 3_555 . 3_545 76.238(10) ?
  Pb1 Pb1 Sn1 3_555 . 4_455 72.699(10) ?
  Pb1 Pb1 O1 3_555 . . 46.34(9) ?
  Pb1 Pb1 O2 3_555 . 4_455 102.91(12) ?
  Pb1 Pb1 O3 3_555 . 8_544 47.65(11) ?
  Pb1 Pb1 Pb1 5_655 . 6_554 91.882(5) ?
  Pb1 Pb1 Pb1 5_655 . 6_555 88.118(5) ?
  Pb1 Pb1 Sn1 5_655 . 3_545 149.708(9) ?
  Pb1 Pb1 Sn1 5_655 . 4_455 145.638(8) ?
  Pb1 Pb1 O1 5_655 . . 97.52(9) ?
  Pb1 Pb1 O2 5_655 . 4_455 111.96(9) ?
  Pb1 Pb1 O3 5_655 . 8_544 171.97(10) ?
  Pb1 Pb1 Pb1 6_554 . 6_555 180.0(5) ?
  Pb1 Pb1 Sn1 6_554 . 3_545 63.306(5) ?
  Pb1 Pb1 Sn1 6_554 . 4_455 119.057(6) ?
  Pb1 Pb1 O1 6_554 . . 133.68(10) ?
  Pb1 Pb1 O2 6_554 . 4_455 135.91(8) ?
  Pb1 Pb1 O3 6_554 . 8_544 89.40(6) ?
  Pb1 Pb1 Sn1 6_555 . 3_545 116.694(6) ?
  Pb1 Pb1 Sn1 6_555 . 4_455 60.943(5) ?
  Pb1 Pb1 O1 6_555 . . 46.32(10) ?
  Pb1 Pb1 O2 6_555 . 4_455 44.09(8) ?
  Pb1 Pb1 O3 6_555 . 8_544 90.60(6) ?
  Sn1 Pb1 Sn1 3_545 . 4_455 55.802(6) ?
  Sn1 Pb1 O1 3_545 . . 112.09(9) ?
  Sn1 Pb1 O2 3_545 . 4_455 80.00(8) ?
  Sn1 Pb1 O3 3_545 . 8_544 36.15(8) ?
  Sn1 Pb1 O1 4_455 . . 72.63(9) ?
  Sn1 Pb1 O2 4_455 . 4_455 35.12(10) ?
  Sn1 Pb1 O3 4_455 . 8_544 37.22(8) ?
  O1 Pb1 O2 . . 4_455 81.16(14) ?
  O1 Pb1 O3 . . 8_544 75.98(12) ?
  O2 Pb1 O3 4_455 . 8_544 72.08(13) ?
  Pb1 Sn1 Pb1 3_555 . 4_555 176.766(12) ?
  Pb1 Sn1 Pb1 3_555 . 7_555 124.198(5) ?
  Pb1 Sn1 Pb1 3_555 . 8_555 53.388(7) ?
  Pb1 Sn1 Sn1 3_555 . 2_664 61.518(7) ?
  Pb1 Sn1 Sn1 3_555 . 2_665 114.859(9) ?
  Pb1 Sn1 O1 3_555 . . 47.10(12) ?
  Pb1 Sn1 O2 3_555 . . 138.63(10) ?
  Pb1 Sn1 O3 3_555 . . 85.69(8) ?
  Pb1 Sn1 O3 3_555 . 2_664 89.85(8) ?
  Pb1 Sn1 O3 3_555 . 5_666 136.06(8) ?
  Pb1 Sn1 O3 3_555 . 6_555 42.65(9) ?
  Pb1 Sn1 Pb1 4_555 . 7_555 58.114(7) ?
  Pb1 Sn1 Pb1 4_555 . 8_555 124.198(5) ?
  Pb1 Sn1 Sn1 4_555 . 2_664 120.738(9) ?
  Pb1 Sn1 Sn1 4_555 . 2_665 62.679(7) ?
  Pb1 Sn1 O1 4_555 . . 133.64(11) ?
  Pb1 Sn1 O2 4_555 . . 41.04(9) ?
  Pb1 Sn1 O3 4_555 . . 91.15(8) ?
  Pb1 Sn1 O3 4_555 . 2_664 93.25(8) ?
  Pb1 Sn1 O3 4_555 . 5_666 43.56(9) ?
  Pb1 Sn1 O3 4_555 . 6_555 137.22(9) ?
  Pb1 Sn1 Pb1 7_555 . 8_555 176.766(12) ?
  Pb1 Sn1 Sn1 7_555 . 2_664 62.679(7) ?
  Pb1 Sn1 Sn1 7_555 . 2_665 120.738(9) ?
  Pb1 Sn1 O1 7_555 . . 133.64(11) ?
  Pb1 Sn1 O2 7_555 . . 41.04(9) ?
  Pb1 Sn1 O3 7_555 . . 137.22(9) ?
  Pb1 Sn1 O3 7_555 . 2_664 43.56(9) ?
  Pb1 Sn1 O3 7_555 . 5_666 93.25(8) ?
  Pb1 Sn1 O3 7_555 . 6_555 91.15(8) ?
  Pb1 Sn1 Sn1 8_555 . 2_664 114.859(9) ?
  Pb1 Sn1 Sn1 8_555 . 2_665 61.518(7) ?
  Pb1 Sn1 O1 8_555 . . 47.10(12) ?
  Pb1 Sn1 O2 8_555 . . 138.63(10) ?
  Pb1 Sn1 O3 8_555 . . 42.65(9) ?
  Pb1 Sn1 O3 8_555 . 2_664 136.06(8) ?
  Pb1 Sn1 O3 8_555 . 5_666 89.85(8) ?
  Pb1 Sn1 O3 8_555 . 6_555 85.69(8) ?
  Sn1 Sn1 Sn1 2_664 . 2_665 174.111(18) ?
  Sn1 Sn1 O1 2_664 . . 90.122(11) ?
  Sn1 Sn1 O2 2_664 . . 90.263(11) ?
  Sn1 Sn1 O3 2_664 . . 134.36(10) ?
  Sn1 Sn1 O3 2_664 . 2_664 39.38(10) ?
  Sn1 Sn1 O3 2_664 . 5_666 146.49(10) ?
  Sn1 Sn1 O3 2_664 . 6_555 39.76(10) ?
  Sn1 Sn1 O1 2_665 . . 90.122(11) ?
  Sn1 Sn1 O2 2_665 . . 90.263(11) ?
  Sn1 Sn1 O3 2_665 . . 39.76(10) ?
  Sn1 Sn1 O3 2_665 . 2_664 146.49(10) ?
  Sn1 Sn1 O3 2_665 . 5_666 39.38(10) ?
  Sn1 Sn1 O3 2_665 . 6_555 134.36(10) ?
  O1 Sn1 O2 . . . 172.5(2) ?
  O1 Sn1 O3 . . . 88.89(14) ?
  O1 Sn1 O3 . . 2_664 91.28(13) ?
  O1 Sn1 O3 . . 5_666 91.28(13) ?
  O1 Sn1 O3 . . 6_555 88.89(14) ?
  O2 Sn1 O3 . . . 96.18(13) ?
  O2 Sn1 O3 . . 2_664 84.28(12) ?
  O2 Sn1 O3 . . 5_666 84.28(12) ?
  O2 Sn1 O3 . . 6_555 96.18(13) ?
  O3 Sn1 O3 . . 2_664 173.74(14) ?
  O3 Sn1 O3 . . 5_666 79.14(14) ?
  O3 Sn1 O3 . . 6_555 94.60(14) ?
  O3 Sn1 O3 2_664 . 5_666 107.11(14) ?
  O3 Sn1 O3 2_664 . 6_555 79.14(14) ?
  O3 Sn1 O3 5_666 . 6_555 173.74(14) ?
  Pb1 O1 Pb1 . . 6_555 87.37(19) ?
  Pb1 O1 Sn1 . . . 112.48(13) ?
  Pb1 O1 Sn1 6_555 . . 112.48(13) ?
  Pb1 O2 Pb1 4_555 . 7_555 91.81(16) ?
  Pb1 O2 Sn1 4_555 . . 103.83(17) ?
  Pb1 O2 Sn1 7_555 . . 103.83(17) ?
  Pb1 O3 Sn1 8_555 . . 101.20(15) ?
  Pb1 O3 Sn1 8_555 . 2_665 99.22(14) ?
  Sn1 O3 Sn1 . . 2_665 100.86(17) ?


_refine_diff_density_max    1.13
_refine_diff_density_min   -1.11

#=======================================================================
#=======================================================================


data_Pb2SnO4-Pnam-P6
_database_code_depnum_ccdc_archive 'CCDC 2030961'

_audit_creation_method     "Jana2006 Version : 25/10/2015"
_audit_creation_date     2019-05-27T14:15
_audit_author_name      "Dominik Spahr"

_publ_contact_author_name    "Dominik Spahr"
_publ_contact_author_address             
;  
 Institute of Geosciences, Crystallography
 Altenhoeferallee 1
 60438 Frankfurt
 Germany
;
_publ_contact_author_email    d.spahr@kristall.uni-frankfurt.de
_publ_contact_author_fax    "0049 69 798 40108"
_publ_contact_author_phone    "0049 69 798 40111"


#=======================================================================
# CHEMICAL DATA

_chemical_name_systematic    'Tin(IV) Dilead Oxide'
_chemical_formula_sum     'O4 Pb2 Sn1'
_chemical_formula_structural   'Pb2 Sn O4'
_chemical_formula_weight    597.108


#=======================================================================
# CRYSTAL DATA

_symmetry_cell_setting     orthorhombic
_symmetry_Int_Tables_number    62
_symmetry_space_group_name_H-M   'P n a m'
_space_group_name_Hall     '-P 2c 2n'

loop_
 _space_group_symop_id
 _space_group_symop_operation_xyz
 1   x,y,z
 2   -x,-y,z+1/2
 3   -x+1/2,y+1/2,-z
 4   x+1/2,-y+1/2,-z+1/2
 5   -x,-y,-z
 6   x,y,-z+1/2
 7   x+1/2,-y+1/2,z
 8   -x+1/2,y+1/2,z+1/2

_cell_length_a       9.1830(6)
_cell_length_b       6.4046(6)
_cell_length_c       6.3727(2)
_cell_angle_alpha      90
_cell_angle_beta      90
_cell_angle_gamma      90
_cell_volume       374.80(4)
_cell_formula_units_Z     4
_cell_measurement_temperature   293(2)
_cell_measurement_pressure    15200000(900000)

_exptl_crystal_description        'cuboid'
_exptl_crystal_colour             'black'
_exptl_crystal_size_max 0.08
_exptl_crystal_size_mid 0.04
_exptl_crystal_size_min 0.03

_exptl_crystal_density_diffrn   10.5815
_exptl_crystal_F_000     984

_exptl_absorpt_coefficient_mu   12.099
_exptl_absorpt_correction_type   'empirical'
_exptl_absorpt_process_details
;
CrysAlisPro 1.171.39.46 (Rigaku Oxford Diffraction, 2018)
Spherical absorption correction
 using equivalent radius and absorption coefficient.
Empirical absorption correction using spherical harmonics,
 implemented in SCALE3 ABSPACK scaling algorithm.
;
_exptl_absorpt_correction_T_min          0.007
_exptl_absorpt_correction_T_max          0.015


#=======================================================================
# ATOMIC COORDINATES AND DISPLACEMENT PARAMETERS

loop_
 _atom_site_label
 _atom_site_type_symbol
 _atom_site_fract_x
 _atom_site_fract_y
 _atom_site_fract_z
 _atom_site_adp_type
 _atom_site_U_iso_or_equiv
 _atom_site_site_symmetry_multiplicity
 _atom_site_occupancy
 _atom_site_calc_flag
 _atom_site_refinement_flags
 _atom_site_disorder_assembly
 _atom_site_disorder_group
  Pb1 Pb 0.32743(2) 0.04860(4) -0.00895(3) Uani 0.01368(8) 8 1 d . . .
  Sn1 Sn 0.50478(4) 0.48900(9) 0.25 Uani 0.01019(14) 4 1 d . . .
  O1 O 0.3213(5) 0.3176(11) 0.25 Uani 0.0119(18) 4 1 d . . .
  O2 O 0.7025(5) 0.6253(10) 0.25 Uani 0.0110(17) 4 1 d . . .
  O3 O 0.4171(4) 0.6684(8) 0.4877(5) Uani 0.0120(12) 8 1 d . . .

loop_
 _atom_site_aniso_label
 _atom_site_aniso_type_symbol
 _atom_site_aniso_U_11
 _atom_site_aniso_U_22
 _atom_site_aniso_U_33
 _atom_site_aniso_U_12
 _atom_site_aniso_U_13
 _atom_site_aniso_U_23
 Pb1 Pb 0.01159(12) 0.0170(2) 0.01240(8) -0.00029(4) 0.00023(5) 0.00012(6)
 Sn1 Sn 0.0095(2) 0.0113(4) 0.00980(13) -0.00047(11) 0 0
 O1 O 0.015(3) 0.007(4) 0.0138(15) -0.0021(13) 0 0
 O2 O 0.013(2) 0.007(4) 0.0131(15) -0.0008(13) 0 0
 O3 O 0.0156(18) 0.008(3) 0.0128(11) 0.0016(10) -0.0002(10) -0.0006(14)


#=======================================================================
# EXPERIMENTAL DATA

_diffrn_ambient_temperature       293(2)
_diffrn_radiation_probe                 X-ray
_diffrn_source                          'synchrotron'
_diffrn_radiation_type     'synchrotron'
_diffrn_radiation_wavelength            0.28988
_diffrn_radiation_monochromator         'synchrotron'
_diffrn_measurement_device              'four-circle diffractometer'
_diffrn_measurement_device_type   
; esperanto-CrysAlisPro-abstract goniometer imported esperanto images
;
_diffrn_detector                        'CCD plate'
_diffrn_detector_type      'PerkinElmer XRD 1621'
_diffrn_measurement_method              '\w scans'

_diffrn_reflns_number                   1973
_diffrn_reflns_theta_min                2.05
_diffrn_reflns_theta_max                18.14
_diffrn_reflns_theta_full               7.37
_diffrn_measured_fraction_theta_max     0.4
_diffrn_measured_fraction_theta_full    0.7
_diffrn_reflns_av_R_equivalents         0.0158
_diffrn_reflns_av_unetI/netI            0.0152
_diffrn_reflns_limit_h_min              -17
_diffrn_reflns_limit_h_max              16
_diffrn_reflns_limit_k_min              -8
_diffrn_reflns_limit_k_max              9
_diffrn_reflns_limit_l_min              -13
_diffrn_reflns_limit_l_max              12

_cell_measurement_theta_max    18.14
_cell_measurement_theta_min    2.05
_cell_measurement_reflns_used           814

_atom_sites_solution_primary        heavy 
_atom_sites_solution_secondary     difmap


#=======================================================================
# REFINEMENT DATA

_reflns_number_total                    814
_reflns_number_gt                       710
_reflns_threshold_expression            'I>3\s(I)'

_refine_ls_structure_factor_coef        F
_refine_ls_R_factor_gt                  0.0199
_refine_ls_wR_factor_gt                 0.0273
_refine_ls_R_factor_all                 0.0237
_refine_ls_wR_factor_ref                0.0284
_refine_ls_goodness_of_fit_ref          1.35
_refine_ls_goodness_of_fit_gt           1.39
_refine_ls_number_reflns                814
_refine_ls_number_parameters            38
_refine_ls_number_restraints            0
_refine_ls_number_constraints           0
_refine_ls_weighting_scheme             sigma
_refine_ls_weighting_details            'w=1/(\s^2^(F)+0.0001F^2^)'
_refine_ls_shift/su_max                 0.0188
_refine_ls_shift/su_mean                0.0024
_refine_ls_extinction_method
 'B-C type 1 Gaussian isotropic (Becker & Coppens, 1974)'
_refine_ls_extinction_coef              350(30)


#=======================================================================
# MOLECULAR GEOMETRY

loop_
 _geom_bond_atom_site_label_1
 _geom_bond_atom_site_label_2
 _geom_bond_site_symmetry_1
 _geom_bond_site_symmetry_2
 _geom_bond_distance
 _geom_bond_publ_flag
  Pb1 Pb1 . 3_545 3.5057(7) ?
  Pb1 Pb1 . 3_555 3.5057(7) ?
  Pb1 Pb1 . 5_655 3.2320(5) ?
  Pb1 Pb1 . 6_554 3.0723(3) ?
  Pb1 Pb1 . 6_555 3.3004(3) ?
  Pb1 Sn1 . 3_545 3.4369(5) ?
  Pb1 Sn1 . 4_455 3.4000(5) ?
  Pb1 O1 . . 2.386(5) ?
  Pb1 O2 . 4_455 2.298(4) ?
  Pb1 O3 . 8_544 2.373(4) ?
  Sn1 Sn1 . 2_664 3.1907(2) ?
  Sn1 Sn1 . 2_665 3.1907(2) ?
  Sn1 O1 . . 2.011(5) ?
  Sn1 O2 . . 2.015(5) ?
  Sn1 O3 . . 2.065(4) ?
  Sn1 O3 . 2_664 2.080(4) ?
  Sn1 O3 . 5_666 2.080(4) ?
  Sn1 O3 . 6_555 2.065(4) ?

loop_
 _geom_angle_atom_site_label_1
 _geom_angle_atom_site_label_2
 _geom_angle_atom_site_label_3
 _geom_angle_site_symmetry_1
 _geom_angle_site_symmetry_2
 _geom_angle_site_symmetry_3
 _geom_angle
 _geom_angle_publ_flag
  Pb1 Pb1 Pb1 3_545 . 3_555 131.973(9) ?
  Pb1 Pb1 Pb1 3_545 . 5_655 102.750(9) ?
  Pb1 Pb1 Pb1 3_545 . 6_554 91.865(8) ?
  Pb1 Pb1 Pb1 3_545 . 6_555 88.135(7) ?
  Pb1 Pb1 Sn1 3_545 . 3_545 63.450(11) ?
  Pb1 Pb1 Sn1 3_545 . 4_455 64.279(11) ?
  Pb1 Pb1 O1 3_545 . . 128.86(12) ?
  Pb1 Pb1 O2 3_545 . 4_455 48.04(13) ?
  Pb1 Pb1 O3 3_545 . 8_544 84.94(12) ?
  Pb1 Pb1 Pb1 3_555 . 5_655 124.931(9) ?
  Pb1 Pb1 Pb1 3_555 . 6_554 91.865(8) ?
  Pb1 Pb1 Pb1 3_555 . 6_555 88.135(7) ?
  Pb1 Pb1 Sn1 3_555 . 3_545 75.873(11) ?
  Pb1 Pb1 Sn1 3_555 . 4_455 72.266(11) ?
  Pb1 Pb1 O1 3_555 . . 46.25(11) ?
  Pb1 Pb1 O2 3_555 . 4_455 102.52(15) ?
  Pb1 Pb1 O3 3_555 . 8_544 47.24(12) ?
  Pb1 Pb1 Pb1 5_655 . 6_554 92.023(7) ?
  Pb1 Pb1 Pb1 5_655 . 6_555 87.977(7) ?
  Pb1 Pb1 Sn1 5_655 . 3_545 149.863(10) ?
  Pb1 Pb1 Sn1 5_655 . 4_455 145.467(10) ?
  Pb1 Pb1 O1 5_655 . . 97.92(11) ?
  Pb1 Pb1 O2 5_655 . 4_455 111.77(12) ?
  Pb1 Pb1 O3 5_655 . 8_544 172.10(12) ?
  Pb1 Pb1 Pb1 6_554 . 6_555 180.0(5) ?
  Pb1 Pb1 Sn1 6_554 . 3_545 63.451(6) ?
  Pb1 Pb1 Sn1 6_554 . 4_455 119.036(8) ?
  Pb1 Pb1 O1 6_554 . . 133.75(12) ?
  Pb1 Pb1 O2 6_554 . 4_455 135.90(10) ?
  Pb1 Pb1 O3 6_554 . 8_544 89.48(8) ?
  Pb1 Pb1 Sn1 6_555 . 3_545 116.549(7) ?
  Pb1 Pb1 Sn1 6_555 . 4_455 60.964(6) ?
  Pb1 Pb1 O1 6_555 . . 46.25(12) ?
  Pb1 Pb1 O2 6_555 . 4_455 44.10(10) ?
  Pb1 Pb1 O3 6_555 . 8_544 90.52(8) ?
  Sn1 Pb1 Sn1 3_545 . 4_455 55.636(6) ?
  Sn1 Pb1 O1 3_545 . . 111.61(11) ?
  Sn1 Pb1 O2 3_545 . 4_455 79.86(9) ?
  Sn1 Pb1 O3 3_545 . 8_544 36.10(10) ?
  Sn1 Pb1 O1 4_455 . . 72.24(11) ?
  Sn1 Pb1 O2 4_455 . 4_455 35.12(13) ?
  Sn1 Pb1 O3 4_455 . 8_544 37.12(9) ?
  O1 Pb1 O2 . . 4_455 80.88(17) ?
  O1 Pb1 O3 . . 8_544 75.55(15) ?
  O2 Pb1 O3 4_455 . 8_544 71.99(16) ?
  Pb1 Sn1 Pb1 3_555 . 4_555 176.680(15) ?
  Pb1 Sn1 Pb1 3_555 . 7_555 124.364(6) ?
  Pb1 Sn1 Pb1 3_555 . 8_555 53.097(8) ?
  Pb1 Sn1 Sn1 3_555 . 2_664 61.596(8) ?
  Pb1 Sn1 Sn1 3_555 . 2_665 114.647(12) ?
  Pb1 Sn1 O1 3_555 . . 46.91(14) ?
  Pb1 Sn1 O2 3_555 . . 138.75(13) ?
  Pb1 Sn1 O3 3_555 . . 85.41(10) ?
  Pb1 Sn1 O3 3_555 . 2_664 90.04(10) ?
  Pb1 Sn1 O3 3_555 . 5_666 135.99(11) ?
  Pb1 Sn1 O3 3_555 . 6_555 42.62(11) ?
  Pb1 Sn1 Pb1 4_555 . 7_555 58.072(8) ?
  Pb1 Sn1 Pb1 4_555 . 8_555 124.364(6) ?
  Pb1 Sn1 Sn1 4_555 . 2_664 120.784(12) ?
  Pb1 Sn1 Sn1 4_555 . 2_665 62.768(8) ?
  Pb1 Sn1 O1 4_555 . . 133.75(14) ?
  Pb1 Sn1 O2 4_555 . . 41.00(12) ?
  Pb1 Sn1 O3 4_555 . . 91.33(10) ?
  Pb1 Sn1 O3 4_555 . 2_664 93.16(10) ?
  Pb1 Sn1 O3 4_555 . 5_666 43.53(11) ?
  Pb1 Sn1 O3 4_555 . 6_555 137.34(11) ?
  Pb1 Sn1 Pb1 7_555 . 8_555 176.681(15) ?
  Pb1 Sn1 Sn1 7_555 . 2_664 62.768(8) ?
  Pb1 Sn1 Sn1 7_555 . 2_665 120.784(12) ?
  Pb1 Sn1 O1 7_555 . . 133.75(14) ?
  Pb1 Sn1 O2 7_555 . . 41.00(12) ?
  Pb1 Sn1 O3 7_555 . . 137.34(11) ?
  Pb1 Sn1 O3 7_555 . 2_664 43.53(11) ?
  Pb1 Sn1 O3 7_555 . 5_666 93.16(10) ?
  Pb1 Sn1 O3 7_555 . 6_555 91.33(10) ?
  Pb1 Sn1 Sn1 8_555 . 2_664 114.647(12) ?
  Pb1 Sn1 Sn1 8_555 . 2_665 61.596(8) ?
  Pb1 Sn1 O1 8_555 . . 46.91(14) ?
  Pb1 Sn1 O2 8_555 . . 138.75(13) ?
  Pb1 Sn1 O3 8_555 . . 42.62(11) ?
  Pb1 Sn1 O3 8_555 . 2_664 135.99(11) ?
  Pb1 Sn1 O3 8_555 . 5_666 90.04(10) ?
  Pb1 Sn1 O3 8_555 . 6_555 85.41(10) ?
  Sn1 Sn1 Sn1 2_664 . 2_665 174.04(2) ?
  Sn1 Sn1 O1 2_664 . . 90.060(15) ?
  Sn1 Sn1 O2 2_664 . . 90.324(14) ?
  Sn1 Sn1 O3 2_664 . . 134.22(12) ?
  Sn1 Sn1 O3 2_664 . 2_664 39.49(12) ?
  Sn1 Sn1 O3 2_664 . 5_666 146.47(12) ?
  Sn1 Sn1 O3 2_664 . 6_555 39.83(11) ?
  Sn1 Sn1 O1 2_665 . . 90.060(15) ?
  Sn1 Sn1 O2 2_665 . . 90.324(14) ?
  Sn1 Sn1 O3 2_665 . . 39.83(11) ?
  Sn1 Sn1 O3 2_665 . 2_664 146.47(12) ?
  Sn1 Sn1 O3 2_665 . 5_666 39.49(12) ?
  Sn1 Sn1 O3 2_665 . 6_555 134.22(12) ?
  O1 Sn1 O2 . . . 172.6(3) ?
  O1 Sn1 O3 . . . 88.68(17) ?
  O1 Sn1 O3 . . 2_664 91.40(16) ?
  O1 Sn1 O3 . . 5_666 91.40(16) ?
  O1 Sn1 O3 . . 6_555 88.68(17) ?
  O2 Sn1 O3 . . . 96.33(16) ?
  O2 Sn1 O3 . . 2_664 84.21(15) ?
  O2 Sn1 O3 . . 5_666 84.21(15) ?
  O2 Sn1 O3 . . 6_555 96.33(16) ?
  O3 Sn1 O3 . . 2_664 173.70(17) ?
  O3 Sn1 O3 . . 5_666 79.31(16) ?
  O3 Sn1 O3 . . 6_555 94.39(16) ?
  O3 Sn1 O3 2_664 . 5_666 106.98(17) ?
  O3 Sn1 O3 2_664 . 6_555 79.31(16) ?
  O3 Sn1 O3 5_666 . 6_555 173.70(17) ?
  Pb1 O1 Pb1 . . 6_555 87.5(2) ?
  Pb1 O1 Sn1 . . . 111.98(16) ?
  Pb1 O1 Sn1 6_555 . . 111.98(16) ?
  Pb1 O2 Pb1 4_555 . 7_555 91.8(2) ?
  Pb1 O2 Sn1 4_555 . . 103.9(2) ?
  Pb1 O2 Sn1 7_555 . . 103.9(2) ?
  Pb1 O3 Sn1 8_555 . . 101.28(17) ?
  Pb1 O3 Sn1 8_555 . 2_665 99.35(16) ?
  Sn1 O3 Sn1 . . 2_665 100.7(2) ?

_refine_diff_density_max    0.55
_refine_diff_density_min   -0.98

#=======================================================================
#=======================================================================


data_Pb2SnO4-Pnam-P7
_database_code_depnum_ccdc_archive 'CCDC 2030962'

_audit_creation_method     "Jana2006 Version : 25/10/2015"
_audit_creation_date     2019-05-24T14:40
_audit_author_name      "Dominik Spahr"

_publ_contact_author_name    "Dominik Spahr"
_publ_contact_author_address             
;  
 Institute of Geosciences, Crystallography
 Altenhoeferallee 1
 60438 Frankfurt
 Germany
;
_publ_contact_author_email    d.spahr@kristall.uni-frankfurt.de
_publ_contact_author_fax    "0049 69 798 40108"
_publ_contact_author_phone    "0049 69 798 40111"


#=======================================================================
# CHEMICAL DATA

_chemical_name_systematic    'Tin(IV) Dilead Oxide'
_chemical_formula_sum     'O4 Pb2 Sn1'
_chemical_formula_structural   'Pb2 Sn O4'
_chemical_formula_weight    597.108


#=======================================================================
# CRYSTAL DATA

_symmetry_cell_setting     orthorhombic
_symmetry_Int_Tables_number    62
_symmetry_space_group_name_H-M   'P n a m'
_space_group_name_Hall     '-P 2c 2n'

loop_
 _space_group_symop_id
 _space_group_symop_operation_xyz
 1   x,y,z
 2   -x,-y,z+1/2
 3   -x+1/2,y+1/2,-z
 4   x+1/2,-y+1/2,-z+1/2
 5   -x,-y,-z
 6   x,y,-z+1/2
 7   x+1/2,-y+1/2,z
 8   -x+1/2,y+1/2,z+1/2

_cell_length_a       9.0691(6)
_cell_length_b       6.3282(6)
_cell_length_c       6.3110(2)
_cell_angle_alpha      90
_cell_angle_beta      90
_cell_angle_gamma      90
_cell_volume       362.20(4)
_cell_formula_units_Z     4
_cell_measurement_temperature   293(2)
_cell_measurement_pressure    21000000(1300000)

_exptl_crystal_description        'cuboid'
_exptl_crystal_colour             'black'
_exptl_crystal_size_max 0.08
_exptl_crystal_size_mid 0.04
_exptl_crystal_size_min 0.03

_exptl_crystal_density_diffrn   10.9498
_exptl_crystal_F_000     984

_exptl_absorpt_coefficient_mu   12.52
_exptl_absorpt_correction_type   'empirical'
_exptl_absorpt_process_details
;
CrysAlisPro 1.171.39.46 (Rigaku Oxford Diffraction, 2018)
Spherical absorption correction
 using equivalent radius and absorption coefficient.
Empirical absorption correction using spherical harmonics,
 implemented in SCALE3 ABSPACK scaling algorithm.
;
_exptl_absorpt_correction_T_min          0.007
_exptl_absorpt_correction_T_max          0.015


#=======================================================================
# ATOMIC COORDINATES AND DISPLACEMENT PARAMETERS

loop_
 _atom_site_label
 _atom_site_type_symbol
 _atom_site_fract_x
 _atom_site_fract_y
 _atom_site_fract_z
 _atom_site_adp_type
 _atom_site_U_iso_or_equiv
 _atom_site_site_symmetry_multiplicity
 _atom_site_occupancy
 _atom_site_calc_flag
 _atom_site_refinement_flags
 _atom_site_disorder_assembly
 _atom_site_disorder_group
  Pb1 Pb 0.329942(19) 0.04924(4) -0.01000(3) Uani 0.01364(8) 8 1 d . . .
  Sn1 Sn 0.50515(4) 0.48897(9) 0.25 Uani 0.01117(14) 4 1 d . . .
  O1 O 0.3188(5) 0.3174(11) 0.25 Uani 0.0130(18) 4 1 d . . .
  O2 O 0.7045(6) 0.6259(10) 0.25 Uani 0.0141(18) 4 1 d . . .
  O3 O 0.4172(4) 0.6707(8) 0.4877(5) Uani 0.0128(12) 8 1 d . . .

loop_
 _atom_site_aniso_label
 _atom_site_aniso_type_symbol
 _atom_site_aniso_U_11
 _atom_site_aniso_U_22
 _atom_site_aniso_U_33
 _atom_site_aniso_U_12
 _atom_site_aniso_U_13
 _atom_site_aniso_U_23
 Pb1 Pb 0.01235(12) 0.0159(2) 0.01263(8) -0.00023(4) 0.00012(4) 0.00002(6)
 Sn1 Sn 0.0107(2) 0.0129(4) 0.00992(13) -0.00042(12) 0 0
 O1 O 0.014(2) 0.013(4) 0.0121(14) -0.0022(14) 0 0
 O2 O 0.014(3) 0.014(4) 0.0142(16) -0.0011(14) 0 0
 O3 O 0.0140(17) 0.012(3) 0.0122(10) 0.0023(10) 0.0014(9) 0.0012(12)


#=======================================================================
# EXPERIMENTAL DATA

_diffrn_ambient_temperature       293(2)
_diffrn_radiation_probe                 X-ray
_diffrn_source                          'synchrotron'
_diffrn_radiation_type     'synchrotron'
_diffrn_radiation_wavelength            0.28988
_diffrn_radiation_monochromator         'synchrotron'
_diffrn_measurement_device              'four-circle diffractometer'
_diffrn_measurement_device_type         
; esperanto-CrysAlisPro-abstract goniometer imported esperanto images
;
_diffrn_detector                        'CCD plate'
_diffrn_detector_type      'PerkinElmer XRD 1621'
_diffrn_measurement_method              '\w scans'

_diffrn_reflns_number                   1940
_diffrn_reflns_theta_min                1.6
_diffrn_reflns_theta_max                17.83
_diffrn_reflns_theta_full               7.35
_diffrn_measured_fraction_theta_max     0.43
_diffrn_measured_fraction_theta_full    0.71
_diffrn_reflns_av_R_equivalents         0.0171
_diffrn_reflns_av_unetI/netI            0.0193
_diffrn_reflns_limit_h_min              -17
_diffrn_reflns_limit_h_max              16
_diffrn_reflns_limit_k_min              -9
_diffrn_reflns_limit_k_max              8
_diffrn_reflns_limit_l_min              -12
_diffrn_reflns_limit_l_max              12

_cell_measurement_theta_max    17.83
_cell_measurement_theta_min    1.6
_cell_measurement_reflns_used           813

_atom_sites_solution_primary        heavy 
_atom_sites_solution_secondary     difmap

#=======================================================================
# REFINEMENT DATA

_reflns_number_total                    813
_reflns_number_gt                       709
_reflns_threshold_expression            'I>3\s(I)'

_refine_ls_structure_factor_coef        F
_refine_ls_R_factor_gt                  0.0235
_refine_ls_wR_factor_gt                 0.0287
_refine_ls_R_factor_all                 0.0267
_refine_ls_wR_factor_ref                0.0297
_refine_ls_goodness_of_fit_ref          1.41
_refine_ls_goodness_of_fit_gt           1.47
_refine_ls_number_reflns                813
_refine_ls_number_parameters            38
_refine_ls_number_restraints            0
_refine_ls_number_constraints           0
_refine_ls_weighting_scheme             sigma
_refine_ls_weighting_details            'w=1/(\s^2^(F)+0.0001F^2^)'
_refine_ls_shift/su_max                 0.0033
_refine_ls_shift/su_mean                0.0007
_refine_ls_extinction_method
 'B-C type 1 Gaussian isotropic (Becker & Coppens, 1974)'
_refine_ls_extinction_coef              330(40)


#=======================================================================
# MOLECULAR GEOMETRY


loop_
 _geom_bond_atom_site_label_1
 _geom_bond_atom_site_label_2
 _geom_bond_site_symmetry_1
 _geom_bond_site_symmetry_2
 _geom_bond_distance
 _geom_bond_publ_flag
  Pb1 Pb1 . 3_545 3.4825(6) ?
  Pb1 Pb1 . 3_555 3.4825(6) ?
  Pb1 Pb1 . 5_655 3.1493(5) ?
  Pb1 Pb1 . 6_554 3.0293(3) ?
  Pb1 Pb1 . 6_555 3.2817(3) ?
  Pb1 Sn1 . 3_545 3.4168(5) ?
  Pb1 Sn1 . 4_455 3.3804(5) ?
  Pb1 O1 . . 2.363(5) ?
  Pb1 O2 . 4_455 2.284(4) ?
  Pb1 O3 . 8_544 2.369(4) ?
  Sn1 Sn1 . 2_664 3.1600(2) ?
  Sn1 Sn1 . 2_665 3.1600(2) ?
  Sn1 O1 . . 2.009(5) ?
  Sn1 O2 . . 2.005(6) ?
  Sn1 O3 . . 2.052(4) ?
  Sn1 O3 . 2_664 2.063(4) ?
  Sn1 O3 . 5_666 2.063(4) ?
  Sn1 O3 . 6_555 2.052(4) ?

loop_
 _geom_angle_atom_site_label_1
 _geom_angle_atom_site_label_2
 _geom_angle_atom_site_label_3
 _geom_angle_site_symmetry_1
 _geom_angle_site_symmetry_2
 _geom_angle_site_symmetry_3
 _geom_angle
 _geom_angle_publ_flag
  Pb1 Pb1 Pb1 3_545 . 3_555 130.592(8) ?
  Pb1 Pb1 Pb1 3_545 . 5_655 103.095(9) ?
  Pb1 Pb1 Pb1 3_545 . 6_554 92.077(8) ?
  Pb1 Pb1 Pb1 3_545 . 6_555 87.923(7) ?
  Pb1 Pb1 Sn1 3_545 . 3_545 62.894(10) ?
  Pb1 Pb1 Sn1 3_545 . 4_455 63.553(11) ?
  Pb1 Pb1 O1 3_545 . . 127.55(12) ?
  Pb1 Pb1 O2 3_545 . 4_455 47.60(13) ?
  Pb1 Pb1 O3 3_545 . 8_544 84.32(12) ?
  Pb1 Pb1 Pb1 3_555 . 5_655 125.880(9) ?
  Pb1 Pb1 Pb1 3_555 . 6_554 92.077(8) ?
  Pb1 Pb1 Pb1 3_555 . 6_555 87.923(7) ?
  Pb1 Pb1 Sn1 3_555 . 3_545 75.354(11) ?
  Pb1 Pb1 Sn1 3_555 . 4_455 71.614(11) ?
  Pb1 Pb1 O1 3_555 . . 45.94(11) ?
  Pb1 Pb1 O2 3_555 . 4_455 101.97(15) ?
  Pb1 Pb1 O3 3_555 . 8_544 46.51(12) ?
  Pb1 Pb1 Pb1 5_655 . 6_554 92.297(7) ?
  Pb1 Pb1 Pb1 5_655 . 6_555 87.703(6) ?
  Pb1 Pb1 Sn1 5_655 . 3_545 150.085(10) ?
  Pb1 Pb1 Sn1 5_655 . 4_455 145.066(10) ?
  Pb1 Pb1 O1 5_655 . . 98.98(11) ?
  Pb1 Pb1 O2 5_655 . 4_455 111.29(13) ?
  Pb1 Pb1 O3 5_655 . 8_544 172.25(12) ?
  Pb1 Pb1 Pb1 6_554 . 6_555 180.0(5) ?
  Pb1 Pb1 Sn1 6_554 . 3_545 63.686(6) ?
  Pb1 Pb1 Sn1 6_554 . 4_455 119.039(7) ?
  Pb1 Pb1 O1 6_554 . . 133.99(12) ?
  Pb1 Pb1 O2 6_554 . 4_455 135.93(11) ?
  Pb1 Pb1 O3 6_554 . 8_544 89.65(8) ?
  Pb1 Pb1 Sn1 6_555 . 3_545 116.314(7) ?
  Pb1 Pb1 Sn1 6_555 . 4_455 60.961(6) ?
  Pb1 Pb1 O1 6_555 . . 46.01(12) ?
  Pb1 Pb1 O2 6_555 . 4_455 44.07(11) ?
  Pb1 Pb1 O3 6_555 . 8_544 90.35(8) ?
  Sn1 Pb1 Sn1 3_545 . 4_455 55.404(6) ?
  Sn1 Pb1 O1 3_545 . . 110.49(11) ?
  Sn1 Pb1 O2 3_545 . 4_455 79.70(11) ?
  Sn1 Pb1 O3 3_545 . 8_544 36.12(10) ?
  Sn1 Pb1 O1 4_455 . . 71.15(11) ?
  Sn1 Pb1 O2 4_455 . 4_455 35.16(14) ?
  Sn1 Pb1 O3 4_455 . 8_544 37.06(9) ?
  O1 Pb1 O2 . . 4_455 80.11(18) ?
  O1 Pb1 O3 . . 8_544 74.39(15) ?
  O2 Pb1 O3 4_455 . 8_544 71.98(17) ?
  Pb1 Sn1 Pb1 3_555 . 4_555 176.511(14) ?
  Pb1 Sn1 Pb1 3_555 . 7_555 124.596(6) ?
  Pb1 Sn1 Pb1 3_555 . 8_555 52.628(8) ?
  Pb1 Sn1 Sn1 3_555 . 2_664 61.713(8) ?
  Pb1 Sn1 Sn1 3_555 . 2_665 114.295(12) ?
  Pb1 Sn1 O1 3_555 . . 46.53(14) ?
  Pb1 Sn1 O2 3_555 . . 138.92(13) ?
  Pb1 Sn1 O3 3_555 . . 85.17(10) ?
  Pb1 Sn1 O3 3_555 . 2_664 90.15(10) ?
  Pb1 Sn1 O3 3_555 . 5_666 135.55(11) ?
  Pb1 Sn1 O3 3_555 . 6_555 42.90(11) ?
  Pb1 Sn1 Pb1 4_555 . 7_555 58.079(8) ?
  Pb1 Sn1 Pb1 4_555 . 8_555 124.596(6) ?
  Pb1 Sn1 Sn1 4_555 . 2_664 120.907(12) ?
  Pb1 Sn1 Sn1 4_555 . 2_665 62.883(8) ?
  Pb1 Sn1 O1 4_555 . . 133.98(13) ?
  Pb1 Sn1 O2 4_555 . . 40.99(12) ?
  Pb1 Sn1 O3 4_555 . . 91.37(10) ?
  Pb1 Sn1 O3 4_555 . 2_664 93.27(10) ?
  Pb1 Sn1 O3 4_555 . 5_666 43.79(11) ?
  Pb1 Sn1 O3 4_555 . 6_555 137.21(11) ?
  Pb1 Sn1 Pb1 7_555 . 8_555 176.511(14) ?
  Pb1 Sn1 Sn1 7_555 . 2_664 62.883(8) ?
  Pb1 Sn1 Sn1 7_555 . 2_665 120.907(12) ?
  Pb1 Sn1 O1 7_555 . . 133.98(13) ?
  Pb1 Sn1 O2 7_555 . . 40.99(12) ?
  Pb1 Sn1 O3 7_555 . . 137.21(11) ?
  Pb1 Sn1 O3 7_555 . 2_664 43.79(11) ?
  Pb1 Sn1 O3 7_555 . 5_666 93.27(10) ?
  Pb1 Sn1 O3 7_555 . 6_555 91.37(10) ?
  Pb1 Sn1 Sn1 8_555 . 2_664 114.295(12) ?
  Pb1 Sn1 Sn1 8_555 . 2_665 61.713(8) ?
  Pb1 Sn1 O1 8_555 . . 46.53(14) ?
  Pb1 Sn1 O2 8_555 . . 138.92(13) ?
  Pb1 Sn1 O3 8_555 . . 42.90(11) ?
  Pb1 Sn1 O3 8_555 . 2_664 135.55(11) ?
  Pb1 Sn1 O3 8_555 . 5_666 90.15(10) ?
  Pb1 Sn1 O3 8_555 . 6_555 85.17(10) ?
  Sn1 Sn1 Sn1 2_664 . 2_665 173.91(2) ?
  Sn1 Sn1 O1 2_664 . . 89.943(15) ?
  Sn1 Sn1 O2 2_664 . . 90.434(14) ?
  Sn1 Sn1 O3 2_664 . . 133.94(11) ?
  Sn1 Sn1 O3 2_664 . 2_664 39.69(12) ?
  Sn1 Sn1 O3 2_664 . 5_666 146.40(12) ?
  Sn1 Sn1 O3 2_664 . 6_555 39.97(11) ?
  Sn1 Sn1 O1 2_665 . . 89.943(15) ?
  Sn1 Sn1 O2 2_665 . . 90.434(14) ?
  Sn1 Sn1 O3 2_665 . . 39.97(11) ?
  Sn1 Sn1 O3 2_665 . 2_664 146.40(12) ?
  Sn1 Sn1 O3 2_665 . 5_666 39.69(12) ?
  Sn1 Sn1 O3 2_665 . 6_555 133.94(11) ?
  O1 Sn1 O2 . . . 172.9(3) ?
  O1 Sn1 O3 . . . 88.62(17) ?
  O1 Sn1 O3 . . 2_664 91.29(16) ?
  O1 Sn1 O3 . . 5_666 91.29(16) ?
  O1 Sn1 O3 . . 6_555 88.62(17) ?
  O2 Sn1 O3 . . . 96.22(17) ?
  O2 Sn1 O3 . . 2_664 84.48(15) ?
  O2 Sn1 O3 . . 5_666 84.48(15) ?
  O2 Sn1 O3 . . 6_555 96.22(17) ?
  O3 Sn1 O3 . . 2_664 173.64(16) ?
  O3 Sn1 O3 . . 5_666 79.66(16) ?
  O3 Sn1 O3 . . 6_555 93.98(16) ?
  O3 Sn1 O3 2_664 . 5_666 106.70(17) ?
  O3 Sn1 O3 2_664 . 6_555 79.66(16) ?
  O3 Sn1 O3 5_666 . 6_555 173.64(16) ?
  Pb1 O1 Pb1 . . 6_555 88.0(2) ?
  Pb1 O1 Sn1 . . . 110.62(16) ?
  Pb1 O1 Sn1 6_555 . . 110.62(16) ?
  Pb1 O2 Pb1 4_555 . 7_555 91.9(2) ?
  Pb1 O2 Sn1 4_555 . . 103.9(2) ?
  Pb1 O2 Sn1 7_555 . . 103.9(2) ?
  Pb1 O3 Sn1 8_555 . . 100.98(17) ?
  Pb1 O3 Sn1 8_555 . 2_665 99.15(16) ?
  Sn1 O3 Sn1 . . 2_665 100.3(2) ?

_refine_diff_density_max    0.64
_refine_diff_density_min   -0.71

#=======================================================================
#=======================================================================
