# Supplementary material for: Pressure-induced Pb–Pb bonding and phase transition in Pb2SnO4
Source: Acta Crystallogr B Struct Sci Cryst Eng Mater. 2020 Nov 3;76(Pt 6):979–91. doi: 10.1107/S205252062001238X (PMC8788844; doi:10.1107/S205252062001238X)
Supplement: Supplementary file 2 [file b-76-00979-Pb2SnO4-P42ombc-P0sup2.hkl]

data_Pb2SnO4-P42ombc-P0

#=======================================================================
# STRUCTURE-FACTOR LIST

loop_
 _refln_index_h
 _refln_index_k
 _refln_index_l
 _refln_F_squared_calc
 _refln_F_squared_meas
 _refln_F_squared_sigma
 _refln_observed_status
   0   2   0   1061.84   1622.18    118.16 o
   1   2   0   1720.18   2100.67     89.23 o
   2   2   0  48095.40  50162.10    479.58 o
   1   3   0 160030.00 160122.00    610.11 o
   2   3   0  11110.80  11867.80    177.59 o
   3   3   0  54494.40  55887.90    551.73 o
   0   4   0  76097.40  77090.60    659.49 o
   1   4   0    693.99    714.67     78.59 o
   2   4   0  64093.20  63928.20    427.61 o
   3   4   0   2941.70   2885.58    131.85 o
   4   4   0 125933.00 125350.00   1076.28 o
   1   5   0   8643.68   8284.88    219.49 o
   2   5   0    621.27    649.20    110.19 o
   3   5   0  13638.90  13473.20    274.02 o
   4   5   0   1853.47   1944.54    146.64 o
   5   5   0  18837.70  18808.60    526.78 o
   0   6   0 165256.00 158710.00   1259.66 o
   1   6   0   6426.36   6462.17    201.70 o
   2   6   0    273.40    431.86    118.26 o
   3   6   0    184.12    180.24    126.67 <
   4   6   0  12303.80  11823.00    288.14 o
   5   6   0   4952.97   4822.61    208.18 o
   6   6   0  52576.50  53707.60    862.65 o
   1   7   0   3541.08   3536.97    179.30 o
   2   7   0  18254.20  17658.80    369.46 o
   3   7   0  97881.10  96581.10    787.70 o
   4   7   0   2636.77   2241.68    155.77 o
   5   7   0   2665.91   2578.39    176.39 o
   6   7   0   5291.47   5144.33    233.44 o
   7   7   0   7958.43   7759.72    383.23 o
   0   8   0  19205.70  19557.70    703.64 o
   1   8   0     39.76    108.01    138.24 <
   2   8   0   2228.40   1981.20    185.58 o
   3   8   0   1606.98   1513.48    183.61 o
   4   8   0   1829.29   1618.43    170.40 o
   5   8   0    194.74    370.98    125.46 <
   6   8   0  10184.80  10204.40    363.94 o
   7   8   0   2264.87   2137.15    202.44 o
   8   8   0    406.00    350.43    261.70 <
   1   9   0  21710.80  21740.80    510.47 o
   2   9   0   3606.90   3874.91    257.11 o
   3   9   0   2137.27   2185.76    207.15 o
   4   9   0   3058.96   2984.36    203.41 o
   5   9   0    551.80    714.59    151.59 o
   6   9   0     40.15   -367.57    138.62 <
   7   9   0  15854.00  17259.80    575.79 o
   0  10   0  11915.80  13387.70    546.91 o
   1  10   0   6285.71   6749.68    318.14 o
   2  10   0  11582.50  12090.80    415.59 o
   3  10   0    657.85    699.00    200.37 o
   4  10   0  24194.90  25666.80    570.99 o
   5  10   0   6620.12   6372.70    314.42 o
   6  10   0   3638.38   3539.68    318.86 o
   1  11   0   6647.90   6555.41    431.50 o
   2  11   0   3933.74   4387.33    448.18 o
   3  11   0    628.68    843.22    238.53 o
   4  11   0    162.60    126.79    191.48 <
   0   2   1   4879.53   5726.20    111.11 o
   1   2   1 171799.00 175832.00    385.93 o
   1   3   1    857.70    958.72     62.03 o
   2   3   1  16721.40  17278.80    150.95 o
   0   4   1   3555.40   3561.33    117.73 o
   1   4   1  50368.80  50614.40    261.43 o
   2   4   1   3710.53   3788.22     98.77 o
   3   4   1   8185.12   8168.63    142.67 o
   1   5   1   4369.16   4449.07    106.61 o
   2   5   1 115874.00 115121.00    514.91 o
   3   5   1   8544.83   8534.10    179.40 o
   4   5   1  39796.20  39266.70    331.95 o
   0   6   1   6404.83   6093.45    227.72 o
   1   6   1  23653.20  23623.70    284.73 o
   2   6   1     55.91     95.69     80.31 <
   3   6   1   1145.78   1053.41     97.56 o
   4   6   1   7067.04   7001.31    164.38 o
   5   6   1  17489.60  17185.50    242.34 o
   1   7   1    376.73    436.54     99.41 o
   2   7   1   9447.42   9836.06    219.86 o
   3   7   1   2653.97   2807.19    129.25 o
   4   7   1    822.81    712.20     92.91 o
   5   7   1   2842.35   2750.49    123.24 o
   6   7   1   4027.37   3854.25    137.74 o
   0   8   1  12225.50  12668.50    361.34 o
   1   8   1  36515.30  36279.00    440.02 o
   2   8   1   1900.22   1714.12    136.63 o
   3   8   1   5042.34   4924.24    195.29 o
   4   8   1   4384.86   4356.16    163.07 o
   5   8   1  33041.00  33615.50    403.46 o
   6   8   1   5703.84   5592.38    180.15 o
   7   8   1   1515.90   1359.06    112.88 o
   1   9   1   3342.52   3367.98    173.61 o
   2   9   1  15917.80  16365.00    332.86 o
   3   9   1   5046.72   5105.93    211.07 o
   4   9   1   8865.96   8943.16    250.04 o
   5   9   1    670.09    587.55    108.45 o
   6   9   1   1252.20   1533.44    126.31 o
   7   9   1   3318.96   3828.42    273.16 o
   0  10   1      1.95    -95.47    173.93 <
   1  10   1     29.46    119.74    136.32 <
   2  10   1    293.50    338.08    116.21 <
   3  10   1    384.93    225.43    110.80 <
   4  10   1    365.83    509.14    101.17 o
   5  10   1    159.71     38.44    127.44 <
   6  10   1    578.67    826.90    175.67 o
   1  11   1   2386.20   2454.87    205.38 o
   2  11   1  11275.10  11082.60    360.39 o
   3  11   1   5916.65   5530.00    319.26 o
   4  11   1   2376.46   3048.88    292.73 o
   0   0   2 139934.00 144668.00    890.66 o
   1   1   2  99209.10 100591.00    389.22 o
   0   2   2  81119.70  81122.60    351.46 o
   1   2   2    723.14    914.56     46.49 o
   2   2   2  11980.80  12141.90    158.24 o
   1   3   2  14698.80  15082.50    131.54 o
   2   3   2   8271.12   8574.19    112.82 o
   3   3   2 262129.00 255999.00    905.59 o
   0   4   2 213936.00 213017.00    849.89 o
   1   4   2   4781.55   4797.68    103.18 o
   2   4   2    846.75    920.99     70.79 o
   3   4   2   2816.52   2765.41     95.18 o
   4   4   2  11866.20  12069.50    256.95 o
   1   5   2  21631.80  21516.30    229.19 o
   2   5   2    194.58    252.05     75.76 o
   3   5   2   5578.49   5550.41    147.34 o
   4   5   2   4011.39   3916.43    129.09 o
   5   5   2   2245.00   2101.15    154.87 o
   0   6   2  19803.90  19851.70    387.08 o
   1   6   2   5097.19   5193.50    151.07 o
   2   6   2  24870.60  24206.90    274.48 o
   3   6   2    183.47    240.59     89.32 <
   4   6   2  61906.90  60394.80    459.25 o
   5   6   2   4670.47   4583.13    141.35 o
   6   6   2   3602.12   3284.07    190.55 o
   1   7   2  51464.20  50668.70    479.73 o
   2   7   2  10997.10  10979.50    226.67 o
   3   7   2  22743.50  22011.40    298.07 o
   4   7   2    786.28    599.51     97.86 o
   5   7   2   8154.85   7855.27    195.56 o
   6   7   2   3881.85   3789.57    147.77 o
   7   7   2  36663.80  37232.80    670.99 o
   0   8   2    104.05    162.88    174.21 <
   1   8   2    497.26    458.08    136.21 o
   2   8   2  10164.40  10138.70    288.30 o
   3   8   2   1204.65   1152.42    138.20 o
   4   8   2   8194.68   7979.72    213.59 o
   5   8   2    864.20    790.50    115.57 o
   6   8   2     99.40    118.69    113.05 <
   7   8   2   1499.82   1567.86    149.93 o
   8   8   2   4529.06   4766.85    553.46 o
   1   9   2    687.60    829.92    136.21 o
   2   9   2   3002.78   3153.26    182.18 o
   3   9   2  29298.60  30414.30    466.02 o
   4   9   2   3118.72   3345.64    176.54 o
   5   9   2   5119.84   5259.76    214.69 o
   6   9   2      9.50   -211.40    149.60 <
   7   9   2   1836.60   2003.08    396.10 o
   0  10   2  38592.70  40105.20    757.97 o
   1  10   2   7241.40   8009.33    259.48 o
   2  10   2    110.96    289.02    130.23 <
   3  10   2    719.20    779.75    136.12 o
   4  10   2   2760.09   3056.64    212.57 o
   5  10   2   6597.69   6455.09    360.80 o
   1  11   2    248.84     89.07    183.34 <
   2  11   2   2341.01   1945.29    273.76 o
   3  11   2   9850.98  10055.10    517.52 o
   0   2   3   2918.03   2994.78    106.68 o
   1   2   3 106862.00 107456.00    355.31 o
   1   3   3    592.51    660.47     56.70 o
   2   3   3  10669.60  10589.20    134.62 o
   0   4   3   2494.67   2477.79    129.41 o
   1   4   3  33209.80  32534.50    255.65 o
   2   4   3   2510.17   2400.70     90.50 o
   3   4   3   5456.68   5286.33    123.05 o
   1   5   3   2977.19   2891.64    109.82 o
   2   5   3  80897.40  79027.20    456.29 o
   3   5   3   5969.35   5606.38    141.48 o
   4   5   3  28091.50  27448.00    302.72 o
   0   6   3   4429.03   4122.33    210.68 o
   1   6   3  16917.70  16518.90    237.49 o
   2   6   3     42.76    219.67     89.47 <
   3   6   3    804.59    736.84     97.77 o
   4   6   3   5137.66   5095.89    167.71 o
   5   6   3  12982.70  12539.70    256.83 o
   1   7   3    249.32    230.69    126.12 <
   2   7   3   6965.93   6850.36    216.40 o
   3   7   3   1868.83   1893.07    129.11 o
   4   7   3    618.55    451.46    102.54 o
   5   7   3   2084.24   1901.99    131.59 o
   6   7   3   3066.70   2994.99    151.59 o
   0   8   3   9176.50   9473.64    416.57 o
   1   8   3  26978.80  27523.10    457.92 o
   2   8   3   1421.11   1275.01    147.33 o
   3   8   3   3705.70   3504.74    181.91 o
   4   8   3   3331.26   3176.21    168.78 o
   5   8   3  24869.20  24499.30    404.88 o
   6   8   3   4377.63   4098.77    182.32 o
   7   8   3   1178.23   1005.90    206.60 o
   1   9   3   2492.78   2588.35    173.93 o
   2   9   3  11822.40  12023.30    306.58 o
   3   9   3   3795.36   3821.01    195.50 o
   4   9   3   6614.11   6554.11    233.76 o
   5   9   3    498.89    463.12    153.29 o
   6   9   3    954.82   1077.56    196.75 o
   0  10   3      0.91    -22.68    161.08 <
   1  10   3     19.79     10.68    119.49 <
   2  10   3    232.22     21.76    146.66 <
   3  10   3    288.04     90.03    190.58 <
   4  10   3    274.98   1283.56    440.46 <
   5  10   3    115.10   -379.89    311.24 <
   1  11   3   1805.01   1672.85    377.12 o
   2  11   3   8607.06  11283.60    928.86 o
   0   0   4 305095.00 297080.00   2084.88 o
   1   1   4    459.54    495.98     82.45 o
   0   2   4    386.25    401.85     96.28 o
   1   2   4    614.63    616.17     58.19 o
   2   2   4  20317.50  19918.20    264.17 o
   1   3   4  74470.10  73122.90    391.63 o
   2   3   4   4211.85   4015.42     98.50 o
   3   3   4  26979.00  26807.60    340.24 o
   0   4   4  31088.80  30342.90    392.54 o
   1   4   4    556.96    556.45     69.92 o
   2   4   4  30835.00  29991.80    272.89 o
   3   4   4   1504.51   1399.72     89.64 o
   4   4   4  62755.80  60528.70    749.68 o
   1   5   4   4754.29   4537.32    142.35 o
   2   5   4    249.14    242.17     80.59 o
   3   5   4   7340.78   6939.49    178.59 o
   4   5   4   1094.55    953.95     99.60 o
   5   5   4  10309.70  10188.00    330.99 o
   0   6   4  84588.60  82940.00   1004.58 o
   1   6   4   3395.34   3272.96    170.12 o
   2   6   4    244.26    412.95    103.62 o
   3   6   4     74.61     58.99     94.70 <
   4   6   4   6174.39   5727.61    184.13 o
   5   6   4   2700.60   2543.41    140.88 o
   6   6   4  29966.10  30963.10    567.71 o
   1   7   4   1755.74   1717.81    149.63 o
   2   7   4   9398.61   9506.83    253.36 o
   3   7   4  54386.00  54590.20    562.05 o
   4   7   4   1423.45   1312.54    121.27 o
   5   7   4   1707.08   1687.87    133.16 o
   6   7   4   2993.22   3034.16    151.68 o
   7   7   4   4264.21   4099.49    413.45 o
   0   8   4  11079.90  11674.00    415.90 o
   1   8   4     29.50    107.76    117.08 <
   2   8   4   1426.74   1248.19    137.95 o
   3   8   4    905.42    823.53    122.87 o
   4   8   4   1218.91   1190.16    140.92 o
   5   8   4    114.05    207.66    134.44 <
   6   8   4   6283.95   5751.32    334.97 o
   1   9   4  12865.50  13151.00    312.46 o
   2   9   4   2048.31   2063.84    155.70 o
   3   9   4   1085.49   1016.26    153.18 o
   4   9   4   1754.58   1645.30    237.34 o
   5   9   4    421.58     69.67    269.66 <
   0  10   4   6472.69   6776.60    607.77 o
   1  10   4   3633.40   4224.46    319.69 o
   2  10   4   7133.87   7640.86    598.88 o
   3  10   4    379.89    126.92    352.78 <
   0   2   5   1277.76   1294.48    132.26 o
   1   2   5  50971.90  50505.70    343.88 o
   1   3   5    326.29    413.94     69.48 o
   2   3   5   5353.97   5380.68    132.85 o
   0   4   5   1204.42    986.93    147.08 o
   1   4   5  16728.40  16271.20    256.33 o
   2   4   5   1204.15   1086.13     90.69 o
   3   4   5   2858.98   2761.16    123.64 o
   1   5   5   1615.00   1503.05    115.02 o
   2   5   5  42875.10  42996.90    461.57 o
   3   5   5   3326.52   3223.35    143.15 o
   4   5   5  15346.90  15313.30    289.11 o
   0   6   5   2316.69   2320.93    214.02 o
   1   6   5   8843.55   8510.51    249.31 o
   2   6   5     20.14    174.05     92.97 <
   3   6   5    430.63    356.41     92.44 o
   4   6   5   2757.15   2816.24    147.04 o
   5   6   5   7163.20   7243.42    209.37 o
   1   7   5    142.95    209.64    107.48 <
   2   7   5   3781.66   3782.99    185.47 o
   3   7   5   1101.33   1178.92    126.00 o
   4   7   5    342.30    567.07    113.67 o
   5   7   5   1238.48   1097.18    145.10 o
   6   7   5   1724.13   1461.99    225.27 o
   0   8   5   5030.79   4861.42    277.66 o
   1   8   5  15081.30  15527.90    315.80 o
   2   8   5    781.65    782.84    122.87 o
   3   8   5   2140.59   1856.71    172.90 o
   4   8   5   1860.77   2268.79    259.10 o
   5   8   5  14405.50  12521.20   1176.22 o
   1   9   5   1446.18   1345.03    344.06 o
   2   9   5   6985.48   5533.67    859.29 o
   3   9   5   2209.03   2629.42    520.60 o
   0   0   6  29494.50  29755.80    815.23 o
   1   1   6  24144.60  23505.30    353.66 o
   0   2   6  21218.70  21429.00    362.93 o
   1   2   6     19.51     16.37     64.93 <
   2   2   6   3232.05   3146.95    173.71 o
   1   3   6   3113.48   3255.12    129.99 o
   2   3   6   1732.48   1630.83    104.22 o
   3   3   6  69275.70  70098.90    770.41 o
   0   4   6  56761.00  57283.20    711.89 o
   1   4   6   1090.95   1146.12    104.37 o
   2   4   6    365.11    413.94     95.48 o
   3   4   6    806.14    793.31    101.55 o
   4   4   6   2821.13   3108.85    226.60 o
   1   5   6   6356.04   6249.13    198.96 o
   2   5   6     24.95    187.88     88.88 <
   3   5   6   2193.79   2098.08    125.92 o
   4   5   6   1129.31   1062.20    111.82 o
   5   5   6   1007.82    861.26    153.95 o
   0   6   6   5548.05   5789.16    298.86 o
   1   6   6   1551.76   1514.82    129.26 o
   2   6   6   8360.04   8361.59    220.70 o
   3   6   6     47.93     80.03     99.37 <
   4   6   6  20744.70  20981.90    409.23 o
   5   6   6   1498.75   1218.56    198.65 o
   6   6   6    955.54    307.24    237.23 <
   1   7   6  17023.20  17106.10    344.45 o
   2   7   6   3439.59   3364.66    207.07 o
   3   7   6   6382.39   5637.25    323.02 o
   4   7   6    262.92   -201.85    299.52 <
   0   8   6    111.25    919.31    278.90 o
   1   8   6    152.64    722.79    249.07 <
   2   8   6   3871.61   4298.33    372.45 o
   3   8   6    394.10    929.14    233.26 o
   0   2   7    523.83    706.08    131.29 o
   1   2   7  20521.10  21329.50    331.82 o
   1   3   7    131.15     73.01     81.76 <
   2   3   7   2119.44   2237.76    132.64 o
   0   4   7    539.91    644.39    138.16 o
   1   4   7   6845.88   6907.45    207.66 o
   2   4   7    526.49    428.34     95.17 o
   3   4   7   1161.05   1035.46    117.12 o
   1   5   7    653.84    534.13    109.59 o
   2   5   7  18199.20  18588.10    404.30 o
   3   5   7   1366.52   1535.68    165.65 o
   4   5   7   6561.46   6356.77    337.54 o
   0   6   7    999.21   1738.57    290.38 o
   1   6   7   3948.43   4133.52    268.50 o
   2   6   7     10.57   -404.08    151.95 <
   3   6   7    188.81    -72.26    287.48 <
   0   0   8  47872.80  50781.20   2003.92 o
   1   1   8    197.64   -178.66    179.62 <
   0   2   8     86.11    363.58    184.14 <
   1   2   8     87.59    -78.51    132.74 <
   2   2   8   4094.01   4015.53    369.27 o
   1   3   8  14191.30  15963.40    457.79 o
   2   3   8    661.02    679.15    155.49 o
   1   4   8    121.16   1152.78    279.68 o
   2   4   8   6380.64   7074.62    734.83 o

#=======================================================================
#=======================================================================
