# Supplementary material for: Pressure-induced Pb–Pb bonding and phase transition in Pb2SnO4
Source: Acta Crystallogr B Struct Sci Cryst Eng Mater. 2020 Nov 3;76(Pt 6):979–91. doi: 10.1107/S205252062001238X (PMC8788844; doi:10.1107/S205252062001238X)
Supplement: Supplementary file 3 [file b-76-00979-Pb2SnO4-Pbam-P1sup3.hkl]

data_Pb2SnO4-Pbam-P1

#=======================================================================
# STRUCTURE-FACTOR LIST

loop_
 _refln_index_h
 _refln_index_k
 _refln_index_l
 _refln_F_squared_calc
 _refln_F_squared_meas
 _refln_F_squared_sigma
 _refln_observed_status
   2   1   0   2660.75   2614.70     66.71 o
   3   1   0 263741.00 243284.00    849.94 o
   4   1   0   1751.47   1821.06    106.95 o
   1   2   0    355.99    386.45     27.79 o
   2   2   0  27883.10  30279.80    266.84 o
   3   2   0   9862.61  10129.90    168.57 o
   4   2   0  25600.00  25279.50    291.53 o
   5   2   0    342.18    311.80     36.90 o
   6   2   0  11568.50  11165.50    227.01 o
   7   2   0   6906.09   6660.16    269.17 o
   2   3   0   9183.84   9295.39    167.91 o
   3   3   0  20814.10  21977.70    274.44 o
   4   3   0   7408.35   6985.29    165.88 o
   5   3   0  59850.10  59170.20    514.46 o
   6   3   0   2583.14   2430.07    110.33 o
   7   3   0  52184.70  49904.60    521.29 o
   8   3   0    199.09    178.45     38.75 o
   9   3   0   8823.62   8798.28    344.06 o
  10   3   0   5287.40   6437.67    305.46 o
   2   4   0 121134.00 125912.00    997.49 o
   3   4   0      0.26     14.69     15.35 <
   4   4   0 115926.00 126917.00    768.96 o
   5   4   0   8743.58   8759.83    207.49 o
   6   4   0  49390.00  47600.90    508.33 o
   7   4   0   6522.02   6225.12    189.73 o
   8   4   0  44790.10  44505.30    526.21 o
   9   4   0     18.63     40.39     23.09 <
  10   4   0  28734.60  27588.30    440.32 o
  11   4   0   2903.67   2873.17    213.43 o
  12   4   0  12424.40  12788.40    453.65 o
   3   5   0  22165.40  22352.90    328.21 o
   4   5   0  10579.70  10065.30    224.45 o
   5   5   0  59684.70  65781.60    600.84 o
   6   5   0   1716.27   1511.16     94.86 o
   7   5   0  26380.30  26185.70    403.05 o
   8   5   0  11384.10  11433.70    272.72 o
   9   5   0   9185.87   9043.09    248.44 o
  10   5   0    650.55    685.94     74.09 o
  11   5   0  19243.90  19050.50    380.07 o
  12   5   0   2436.34   3381.72    242.32 o
  13   5   0   5629.61   5707.55    320.17 o
  14   5   0   2400.75   2420.64    214.93 o
   4   6   0   4343.97   4329.57    156.82 o
   5   6   0    849.90    777.15     70.01 o
   6   6   0   7901.80   8443.74    230.45 o
   7   6   0   1898.78   1890.58    113.36 o
   8   6   0   9855.05   9379.61    254.04 o
   9   6   0   3861.07   3810.41    166.52 o
  10   6   0    411.81    443.93     61.69 o
  11   6   0    738.10    842.86     84.47 o
  12   6   0   2499.57   2501.38    143.06 o
  13   6   0   1280.86   2381.73    143.94 o
  14   6   0   5028.32   5151.99    308.96 o
  15   6   0   2730.77   2618.79    227.93 o
   4   7   0  15653.00  15536.70    448.29 o
   5   7   0    378.97    341.29     51.72 o
   6   7   0    679.86    642.30     68.27 o
   7   7   0    966.66    992.99     86.43 o
   8   7   0   3568.22   3350.32    156.49 o
   9   7   0  27644.80  27263.90    453.24 o
  10   7   0   7725.15   7417.45    238.34 o
  11   7   0   1603.73   1635.53    115.92 o
  12   7   0   1562.30   1649.23    120.47 o
  13   7   0    366.81    384.43     64.01 o
  14   7   0    474.08    494.00     68.10 o
  15   7   0   5966.54   5843.64    337.19 o
   5   8   0  15642.50  15365.10    468.46 o
   6   8   0  52806.20  54092.10    622.22 o
   7   8   0  12846.50  12673.10    303.72 o
   8   8   0    114.49    172.38     43.38 o
   9   8   0      0.29     32.87     30.95 <
  10   8   0     93.17     74.55     39.16 <
  11   8   0   5469.88   5584.39    215.02 o
  12   8   0  17781.30  18027.20    390.58 o
  13   8   0   3504.83   3476.75    174.14 o
  14   8   0     11.00     32.27     31.86 <
   6   9   0    500.27    342.23     79.50 o
   7   9   0    675.99    698.21     77.39 o
   8   9   0   7716.22   7554.13    244.06 o
   9   9   0  19294.30  21605.00    416.69 o
  10   9   0   2039.02   2085.85    134.43 o
  11   9   0    448.87    487.15     68.58 o
  12   9   0    723.21    713.48     82.67 o
  13   9   0    666.51    613.21     77.39 o
  14   9   0   1543.25   1397.89    118.04 o
   7  10   0     90.01     46.46     28.25 <
   8  10   0    219.04    213.49     47.12 o
   9  10   0    830.61    881.53     90.63 o
  10  10   0   5198.90   5580.23    219.18 o
  11  10   0    175.88    192.98     50.96 o
  12  10   0   1060.67   1028.87     98.06 o
  13  10   0     95.70    132.21     46.49 <
   8  11   0   3737.68   3732.10    258.67 o
   9  11   0    172.70    168.19     72.38 <
  10  11   0   3679.25   3688.76    182.58 o
  11  11   0    496.01    582.71     77.60 o
  12  11   0    403.46    314.22     62.66 o
   9  12   0      7.74    -51.24     45.89 <
  10  12   0   2821.03   2674.49    233.53 o
   1   1   1     20.77     19.16      8.02 <
   2   1   1 120167.00 118504.00    573.52 o
   3   1   1    631.48    610.91     32.70 o
   4   1   1  90223.50  93325.20    606.84 o
   5   1   1   5111.60   4985.28    214.28 o
   1   2   1 224749.00 213129.00    824.75 o
   2   2   1   2098.30   2211.38     50.51 o
   3   2   1     54.89     90.59     14.72 o
   4   2   1   2151.22   2041.91     59.05 o
   5   2   1 127881.00 127048.00    518.71 o
   6   2   1   4007.08   3876.91    112.17 o
   7   2   1  87563.80  89204.30    731.07 o
   2   3   1  91232.70  92057.50    455.21 o
   3   3   1   7686.10   8314.25    119.34 o
   4   3   1  72376.70  70364.20    377.31 o
   5   3   1     34.40     29.13     14.12 <
   6   3   1     47.20     52.72     16.26 o
   7   3   1   8062.73   7784.06    145.26 o
   8   3   1  28814.70  28217.20    340.80 o
   9   3   1   1603.05   1618.60     87.45 o
  10   3   1  20593.50  22273.30    595.44 o
   2   4   1    925.09    901.66     64.83 o
   3   4   1    838.96    766.27     40.47 o
   4   4   1   2277.67   2394.08     73.33 o
   5   4   1    125.79    144.54     22.08 o
   6   4   1     70.84     48.16     16.48 <
   7   4   1    593.39    581.71     43.76 o
   8   4   1   4606.10   4150.40    114.02 o
   9   4   1   1091.47    985.10     59.40 o
  10   4   1   4705.07   4710.73    152.38 o
  11   4   1    142.86    163.79     45.42 o
  12   4   1     26.74    -16.42     40.73 <
   3   5   1  12286.10  12242.20    201.49 o
   4   5   1  38928.80  37584.10    342.67 o
   5   5   1   8513.37   9078.54    156.55 o
   6   5   1    804.20    756.59     48.58 o
   7   5   1     12.44     15.19     15.13 <
   8   5   1  25572.10  25126.80    286.54 o
   9   5   1   5964.21   5667.66    139.24 o
  10   5   1   8632.64   8534.83    175.40 o
  11   5   1   5698.77   5542.50    144.71 o
  12   5   1    775.40   1232.08     85.54 o
  13   5   1    284.20    288.33     60.46 o
  14   5   1   5370.00   5260.54    223.22 o
   3   6   1     17.33      6.45     29.60 <
   4   6   1   7962.07   7598.44    173.12 o
   5   6   1  52111.90  51932.30    391.91 o
   6   6   1  19004.30  20423.40    252.29 o
   7   6   1  37895.30  37010.50    350.34 o
   8   6   1   3243.72   3102.74    103.70 o
   9   6   1      0.35      5.32     21.14 <
  10   6   1   1837.82   1803.49     83.33 o
  11   6   1  17194.30  17369.70    257.92 o
  12   6   1   5311.07   5352.67    146.66 o
  13   6   1   9364.96   9672.27    237.82 o
  14   6   1    836.83    948.68     98.22 o
  15   6   1     11.59     24.03     30.95 <
   4   7   1  24385.40  24012.40    584.76 o
   5   7   1   1180.00   1079.32     70.86 o
   6   7   1    328.09    353.86     38.66 o
   7   7   1   6689.46   7141.81    157.41 o
   8   7   1   9060.17   8702.93    176.37 o
   9   7   1   5827.08   6038.78    150.30 o
  10   7   1  10308.30  10029.30    195.59 o
  11   7   1     52.65     27.30     20.54 <
  12   7   1    858.17    844.22     61.25 o
  13   7   1   2465.45   2587.46    106.86 o
  14   7   1   1661.48   1742.84    106.03 o
  15   7   1    879.68    854.33    130.37 o
  16   7   1   2841.57   2411.21    209.64 o
   5   8   1    202.44    168.61     34.82 o
   6   8   1      0.01     24.13     23.15 <
   7   8   1    879.99    826.33     56.44 o
   8   8   1   1324.63   1451.49     75.83 o
   9   8   1   1806.65   1673.70     82.13 o
  10   8   1   1452.84   1380.34     76.65 o
  11   8   1    252.95    223.68     39.35 o
  12   8   1      1.65    -17.43     21.48 <
  13   8   1    580.51    549.41     52.79 o
  14   8   1   1526.52   1461.89    113.52 o
  15   8   1   1323.47   1129.04    143.15 o
   6   9   1    730.78    764.91     79.25 o
   7   9   1    640.77    753.03     66.19 o
   8   9   1   8338.41   8378.65    181.33 o
   9   9   1   6455.28   6978.54    168.30 o
  10   9   1   1571.79   1600.63     82.62 o
  11   9   1   2937.16   2922.03    113.17 o
  12   9   1   1066.06   1030.45     70.41 o
  13   9   1     26.30     43.50     31.30 <
  14   9   1   2182.47   2126.34    133.66 o
  15   9   1   1381.23   1210.61    105.52 o
   7  10   1   8016.72   8003.29    262.97 o
   8  10   1   3017.81   3075.69    134.17 o
   9  10   1      4.96     19.16     22.65 <
  10  10   1   1908.65   2072.41     95.40 o
  11  10   1   4234.96   4289.97    138.06 o
  12  10   1   5349.89   5383.48    176.48 o
  13  10   1   2262.73   2123.47    134.74 o
  14  10   1    891.42    970.03     93.81 o
   8  11   1   1101.05   1139.54    104.01 o
   9  11   1   4838.04   5008.27    177.04 o
  10  11   1   2626.78   2671.67    130.88 o
  11  11   1    154.89    173.16     47.12 o
  12  11   1    666.86    661.78     77.10 o
  13  11   1   1058.30   1033.38     98.00 o
   9  12   1   1049.92   1006.43    137.07 o
  10  12   1    201.32     89.30     66.03 <
  11  12   1    159.90    167.34     65.46 <
  12  12   1      0.01      1.35     33.88 <
  10  13   1     57.46     21.52     52.34 <
   0   0   2 153838.00 152690.00    513.04 o
   2   0   2 148654.00 144903.00    669.28 o
   1   1   2 114286.00 131633.00    616.61 o
   2   1   2    308.57    382.04     36.18 o
   3   1   2  44238.60  44752.20    417.09 o
   4   1   2    188.07    147.35     28.28 o
   5   1   2  88274.70  89288.30    686.84 o
   0   2   2  17254.30  16262.80    311.36 o
   1   2   2   2181.66   2433.66     90.39 o
   2   2   2  27675.50  30439.70    342.45 o
   3   2   2   7131.90   6845.62    172.27 o
   4   2   2  16363.70  15987.90    205.25 o
   5   2   2   3050.25   2935.81     94.37 o
   6   2   2   8851.04   8819.80    199.30 o
   7   2   2   2703.12   2515.07    130.57 o
   8   2   2  11320.60  10978.50    402.91 o
   1   3   2    531.83    500.48     46.06 o
   2   3   2   6620.81   6314.58    169.17 o
   3   3   2 206534.00 231428.00    658.93 o
   4   3   2   6451.15   6200.90    109.85 o
   5   3   2    762.02    757.29     42.38 o
   6   3   2   2295.24   2203.38     74.14 o
   7   3   2   1943.56   1859.26     86.27 o
   8   3   2     89.76     70.21     23.12 o
   9   3   2  67610.50  67882.30    558.84 o
  10   3   2   5015.78   6073.14    329.77 o
   2   4   2   3486.27   3441.68    133.91 o
   3   4   2      2.58     26.36     14.31 <
   4   4   2   7269.38   7800.38    130.93 o
   5   4   2  13370.60  12782.10    176.71 o
   6   4   2 146494.00 143877.00    627.25 o
   7   4   2  10038.20   9557.44    164.71 o
   8   4   2   1292.37   1271.24     64.16 o
   9   4   2      3.33     -1.86     23.34 <
  10   4   2   1033.12    925.56     71.17 o
  11   4   2   3580.54   3632.60    139.42 o
  12   4   2  41425.30  41567.10    578.53 o
   2   5   2   6493.88   6708.10    199.29 o
   3   5   2 107285.00 105135.00    814.66 o
   4   5   2   4802.04   4758.01    133.82 o
   5   5   2   1123.09   1303.51     60.23 o
   6   5   2   1943.98   1825.26     73.15 o
   7   5   2    184.89    236.08     30.70 o
   8   5   2   7092.95   7285.05    153.16 o
   9   5   2  45080.20  44755.70    389.90 o
  10   5   2    223.63    269.99     34.51 o
  11   5   2    472.76    481.87     56.12 o
  12   5   2   2697.92   3594.66    145.30 o
  13   5   2    356.61    347.06     49.42 o
  14   5   2   1543.08   1669.37    128.18 o
   3   6   2   2247.69   1962.43    117.73 o
   4   6   2  10451.80  10201.20    204.33 o
   5   6   2    510.49    493.04     47.22 o
   6   6   2   9489.67  10120.40    177.29 o
   7   6   2   1446.15   1295.46     66.96 o
   8   6   2    784.20    830.85     56.31 o
   9   6   2   3581.82   3345.96    109.30 o
  10   6   2   7257.44   7028.16    161.62 o
  11   6   2    439.28    506.59     47.66 o
  12   6   2   2844.75   2868.00    129.57 o
  13   6   2    939.80   1678.04    103.03 o
  14   6   2      2.80     10.32     27.49 <
  15   6   2   2640.04   2409.54    198.06 o
   4   7   2   9007.64   9197.91    264.59 o
   5   7   2  19276.80  18086.20    288.55 o
   6   7   2    771.55    790.49     64.59 o
   7   7   2  26165.20  28987.40    316.72 o
   8   7   2   2144.71   2125.38     87.93 o
   9   7   2   2933.18   2924.09    105.25 o
  10   7   2   4888.13   4841.50    136.24 o
  11   7   2   3453.97   3582.22    120.49 o
  12   7   2   1713.15   1860.27     88.57 o
  13   7   2   8817.47   8558.45    229.21 o
  14   7   2    330.55    288.05     87.04 o
  15   7   2    245.61    242.49     72.03 o
  16   7   2   1667.70   1593.84    166.75 o
   5   8   2  18231.30  18238.30    300.56 o
   6   8   2  10902.30  10822.90    235.54 o
   7   8   2  13884.60  13481.70    263.15 o
   8   8   2  14790.20  16281.00    248.30 o
   9   8   2     39.14     33.03     19.60 <
  10   8   2  11325.80  11169.10    210.92 o
  11   8   2   6506.60   6491.61    163.57 o
  12   8   2   3160.23   3103.43    116.00 o
  13   8   2   3553.02   3543.77    159.13 o
  14   8   2   4429.53   4384.90    179.89 o
  15   8   2      4.75      1.32     41.27 <
  16   8   2   2894.75   2469.77    207.02 o
   6   9   2    434.40    390.45     51.46 o
   7   9   2   5292.09   5238.99    169.45 o
   8   9   2   8115.58   8191.21    214.08 o
   9   9   2    917.13   1129.83     69.46 o
  10   9   2   1551.04   1546.34     81.33 o
  11   9   2   8274.27   8239.85    187.51 o
  12   9   2    602.57    572.97     66.53 o
  13   9   2   1290.55   1376.26    102.82 o
  14   9   2   1846.67   1921.59    121.92 o
  15   9   2     95.61    103.11     36.80 <
   6  10   2   1758.62   1769.35    189.14 o
   7  10   2    503.18    394.61     50.68 o
   8  10   2   5918.84   5740.82    184.97 o
   9  10   2    557.42    521.66     57.88 o
  10  10   2     27.04    -27.27     21.42 <
  11  10   2     87.87     46.99     28.88 <
  12  10   2    842.78    851.53     81.98 o
  13  10   2    324.36    240.89     43.76 o
  14  10   2   3812.76   3674.31    166.77 o
  15  10   2    467.99    392.77     82.39 o
   7  11   2     89.77    101.47     56.93 <
   8  11   2   2389.85   2461.37    124.33 o
   9  11   2   6105.42   6101.12    232.18 o
  10  11   2   2976.92   3167.51    220.85 o
  11  11   2   1671.34   1560.77    154.23 o
  12  11   2    187.97    142.52     33.63 o
  13  11   2     63.91     68.70     34.57 <
  14  11   2    446.45    382.70     82.38 o
   9  12   2      3.25    -73.20     36.55 <
  10  12   2     21.55     61.53     43.34 <
  11  12   2   3544.71   3185.89    222.75 o
  12  12   2   4290.64   4724.21    277.66 o
  13  12   2   2456.01   2302.36    192.69 o
  10  13   2   1663.30   1648.90    165.77 o
  11  13   2     11.88     20.51     31.96 <
   0   0   3      3.15     14.12      8.71 <
   2   0   3   1129.57   1067.30     60.28 o
   1   1   3      3.02      1.64      8.02 <
   2   1   3  80597.90  79695.80    570.71 o
   3   1   3    606.75    602.92     53.21 o
   4   1   3  63756.90  62780.00    571.22 o
   5   1   3   3122.36   2882.61    128.60 o
   6   1   3    205.94    238.76     43.76 o
   0   2   3   8337.52   8309.03    173.60 o
   1   2   3 152319.00 157641.00    831.03 o
   2   2   3   1130.06   1242.51     75.38 o
   3   2   3     23.45     30.48     14.97 <
   4   2   3   1295.49   1229.04     84.32 o
   5   2   3  95776.60  91308.40    756.67 o
   6   2   3   3501.28   3399.71    109.66 o
   7   2   3  68420.40  65335.30    690.61 o
   8   2   3    428.44    443.10     63.86 o
   1   3   3   1731.38   1718.17     89.47 o
   2   3   3  63840.30  64031.80    586.14 o
   3   3   3   6365.78   6834.27    196.04 o
   4   3   3  53062.10  52226.10    313.10 o
   5   3   3     49.84     30.73     19.25 <
   6   3   3     39.58     57.50     24.47 <
   7   3   3   5692.99   5691.46    153.58 o
   8   3   3  22816.10  22239.00    310.30 o
   9   3   3   1523.21   1618.89     88.83 o
  10   3   3  16643.80  17674.40    395.33 o
   1   4   3      0.37     12.33     12.93 <
   2   4   3    886.83    834.42     70.55 o
   3   4   3    539.33    567.28     45.08 o
   4   4   3   1527.59   1651.80     75.82 o
   5   4   3     86.72     97.54     19.91 o
   6   4   3     14.52     12.52     15.26 <
   7   4   3    430.43    436.61     37.06 o
   8   4   3   4061.12   3684.01    131.28 o
   9   4   3    818.20    812.01     67.17 o
  10   4   3   3691.85   3779.92    141.23 o
  11   4   3    107.57    105.91     27.52 o
  12   4   3      6.15    -19.00     23.37 <
   2   5   3  37635.00  37847.20    495.06 o
   3   5   3   8483.77   8420.71    237.25 o
   4   5   3  29667.20  29756.60    463.09 o
   5   5   3   7056.41   7570.32    174.99 o
   6   5   3    700.67    643.95     43.38 o
   7   5   3      2.74      6.42     14.25 <
   8   5   3  20818.70  20332.00    253.94 o
   9   5   3   4452.05   4181.20    145.76 o
  10   5   3   6999.80   6908.65    191.32 o
  11   5   3   4977.18   4755.89    162.88 o
  12   5   3    703.03   1008.54     79.53 o
  13   5   3    210.63    216.38     42.91 o
  14   5   3   4565.69   4319.82    241.51 o
   3   6   3     14.54     22.87     25.86 <
   4   6   3   6798.40   6540.99    165.57 o
   5   6   3  41784.80  41488.20    427.16 o
   6   6   3  14587.90  15839.90    271.23 o
   7   6   3  30805.00  30407.30    310.78 o
   8   6   3   2748.34   2674.79     94.99 o
   9   6   3      0.62     29.41     21.01 <
  10   6   3   1741.83   1664.68     79.86 o
  11   6   3  14381.20  14490.10    286.79 o
  12   6   3   4239.10   4377.07    162.21 o
  13   6   3   7867.81   7612.93    258.12 o
  14   6   3    726.66    758.27    106.33 o
  15   6   3     12.12     21.07     45.77 <
   4   7   3  19390.80  18927.30    392.07 o
   5   7   3   1169.92   1102.64     74.63 o
   6   7   3    286.89    325.83     45.11 o
   7   7   3   5822.81   6565.62    185.62 o
   8   7   3   7281.67   6954.06    156.65 o
   9   7   3   4684.15   4694.42    130.26 o
  10   7   3   8547.94   8511.27    179.50 o
  11   7   3     21.46     31.23     22.80 <
  12   7   3    751.01    818.43     74.62 o
  13   7   3   2179.51   2132.08    168.12 o
  14   7   3   1358.65   1328.05    139.81 o
  15   7   3    701.37    441.23     87.61 o
   4   8   3    581.89    646.86    116.12 o
   5   8   3    185.60    182.89     37.24 o
   6   8   3      4.70     48.25     25.10 <
   7   8   3    668.79    690.97     63.48 o
   8   8   3    953.89   1068.16     81.26 o
   9   8   3   1437.87   1387.89     75.70 o
  10   8   3   1295.57   1237.25     72.84 o
  11   8   3    215.34    195.66     33.97 o
  12   8   3      4.99    -11.98     30.45 <
  13   8   3    464.26    421.34     53.67 o
  14   8   3   1193.77   1005.28    124.30 o
   5   9   3   4373.39   4007.44    283.52 o
   6   9   3    602.80    568.87     57.57 o
   7   9   3    428.52    409.14     51.09 o
   8   9   3   6917.11   6705.73    196.26 o
   9   9   3   5585.04   6138.15    191.19 o
  10   9   3   1293.66   1352.89     76.14 o
  11   9   3   2381.59   2324.52    119.67 o
  12   9   3    899.52    797.37     72.39 o
  13   9   3     10.10     24.94     26.26 <
  14   9   3   1850.38   1783.80    152.63 o
   6  10   3  13843.60  13287.70    532.38 o
   7  10   3   6663.66   6870.76    203.61 o
   8  10   3   2311.40   2403.70    120.49 o
   9  10   3      6.58    115.16     38.82 <
  10  10   3   1512.67   1823.38    152.00 o
  11  10   3   3632.56   3632.34    151.29 o
  12  10   3   4624.05   4588.99    171.49 o
  13  10   3   1892.93   1814.40    152.88 o
  14  10   3    691.15    608.80     94.12 o
   7  11   3   2527.92   2167.27    229.34 o
   8  11   3    917.64    992.52    113.32 o
   9  11   3   4303.67   4155.58    234.12 o
  10  11   3   2226.68   2240.39    170.80 o
  11  11   3    105.25    116.54     49.35 <
  12  11   3    586.70    713.48     98.59 o
  13  11   3    872.96    687.97     98.59 o
   9  12   3    886.37    749.79    103.44 o
  10  12   3    140.60    137.08     53.29 <
  11  12   3    145.35    214.49     55.11 o
  12  12   3      0.90    -19.82     23.72 <
  10  13   3     51.88     72.35     52.34 <
   0   0   4 368327.00 368031.00   1112.17 o
   2   0   4   7203.87   7077.22    124.40 o
   4   0   4  10865.70  10226.40    235.09 o
   1   1   4      1.61     13.75      6.95 <
   2   1   4   1270.33   1268.47     60.96 o
   3   1   4 137808.00 136606.00    858.19 o
   4   1   4    574.09    586.98     59.56 o
   5   1   4    709.77    737.83     70.67 o
   6   1   4   2155.16   2037.75    120.18 o
   0   2   4  11820.20  11562.60    216.66 o
   1   2   4     61.13     72.32     13.56 o
   2   2   4  13473.10  14423.10    273.32 o
   3   2   4   4173.47   3942.94    149.12 o
   4   2   4  13981.40  13545.10    287.79 o
   5   2   4    373.23    348.53     50.46 o
   6   2   4   7352.16   7353.06    229.05 o
   7   2   4   3682.59   3480.90    164.09 o
   8   2   4   4341.90   4259.97    188.57 o
   9   2   4   6053.06   7879.07    389.93 o
   1   3   4  48779.80  46932.50    494.99 o
   2   3   4   3946.84   3744.25    147.56 o
   3   3   4  12799.50  14217.20    296.36 o
   4   3   4   4131.15   3894.65    161.66 o
   5   3   4  35645.00  35151.10    501.20 o
   6   3   4   1634.84   1566.94     76.79 o
   7   3   4  33685.40  32203.80    366.27 o
   8   3   4    106.67     58.10     24.16 <
   9   3   4   5444.36   5383.04    160.35 o
  10   3   4   3410.13   4143.60    199.20 o
   1   4   4   7926.79   7913.14    217.71 o
   2   4   4  68079.60  66917.10    651.35 o
   3   4   4      0.14     26.45     15.73 <
   4   4   4  67455.50  75934.20    744.37 o
   5   4   4   5605.95   5471.17    143.33 o
   6   4   4  29688.40  28597.00    343.33 o
   7   4   4   4205.80   4159.21    134.24 o
   8   4   4  29746.30  29868.70    372.71 o
   9   4   4     11.14     -7.58     25.67 <
  10   4   4  20257.30  20008.90    324.01 o
  11   4   4   1996.10   1981.82    106.96 o
  12   4   4   8095.43   8068.97    219.35 o
   2   5   4   8852.89   8509.64    244.26 o
   3   5   4  12348.00  11918.70    294.80 o
   4   5   4   6188.86   5903.39    152.93 o
   5   5   4  37215.10  40993.50    409.85 o
   6   5   4   1114.49   1045.55     69.19 o
   7   5   4  17677.30  17367.00    225.94 o
   8   5   4   7645.73   7572.29    192.13 o
   9   5   4   5630.79   5522.78    167.99 o
  10   5   4    463.03    499.58     57.22 o
  11   5   4  13772.00  13754.80    278.14 o
  12   5   4   1711.67   2102.74    112.80 o
  13   5   4   4300.71   4423.09    221.73 o
  14   5   4   1745.72   1668.61    144.07 o
   2   6   4   7970.38   7771.82    349.56 o
   3   6   4   1517.56   1421.87    108.06 o
   4   6   4   2981.37   2913.25    112.13 o
   5   6   4    607.61    592.29     54.39 o
   6   6   4   5558.02   5799.82    165.97 o
   7   6   4   1160.71   1061.98     73.40 o
   8   6   4   6997.15   6933.09    149.55 o
   9   6   4   2588.08   2536.32     94.95 o
  10   6   4    372.30    425.61     50.74 o
  11   6   4    548.65    578.23     64.87 o
  12   6   4   2039.20   2030.38    130.30 o
  13   6   4    859.11   1382.98    128.45 o
   3   7   4  44117.80  42646.20    602.58 o
   4   7   4   9793.18   9698.19    291.65 o
   5   7   4    329.20    306.55     46.46 o
   6   7   4    440.83    456.64     51.12 o
   7   7   4    534.68    619.70     61.09 o
   8   7   4   2334.00   2279.51    111.31 o
   9   7   4  19860.50  20016.00    268.64 o
  10   7   4   5251.56   4997.72    137.28 o
  11   7   4   1314.14   1353.31     93.41 o
  12   7   4   1089.11   1071.83    109.73 o
  13   7   4    199.23     71.00     46.05 <
   4   8   4    633.54    613.87     80.63 o
   5   8   4  10443.40  10528.70    234.63 o
   6   8   4  36582.10  36773.40    435.76 o
   7   8   4   8718.45   8837.65    220.17 o
   8   8   4     32.89     58.47     26.33 <
   9   8   4      0.09      9.34     20.51 <
  10   8   4     30.99     41.87     26.52 <
  11   8   4   3842.68   3953.42    136.95 o
  12   8   4  13056.30  11771.60    243.22 o
   5   9   4    229.12    196.57     55.36 o
   6   9   4    353.93    310.01     46.78 o
   7   9   4    600.28    493.99     57.85 o
   8   9   4   5457.20   5207.70    175.29 o
   9   9   4  14022.40  15339.60    345.54 o
  10   9   4   1446.74   1523.25    121.13 o
  11   9   4    234.13    211.79     40.42 o
  12   9   4    533.90    536.10     77.45 o
  13   9   4    552.59    419.89     68.14 o
   6  10   4   2091.09   2127.26    156.45 o
   7  10   4     53.53     39.35     31.58 <
   8  10   4    237.62    204.05     50.36 o
   9  10   4    583.58    616.82     82.23 o
  10  10   4   3993.09   4432.79    216.20 o
  11  10   4    132.91    160.08     48.66 o
  12  10   4    819.74    627.16     87.86 o
   8  11   4   2628.61   2476.89    168.67 o
   9  11   4     91.65     53.29     39.44 <
  10  11   4   2565.78   2484.63    168.57 o
  11  11   4    425.62    363.58     71.78 o
   9  12   4      5.99     35.64     38.12 <
   0   0   5     90.87     94.05     20.51 o
   2   0   5    809.78    787.39     46.41 o
   4   0   5   1312.57   1248.95     87.32 o
   1   1   5     26.82     29.60      8.12 o
   2   1   5  44614.50  44182.00    282.68 o
   3   1   5    126.77    127.78     19.63 o
   4   1   5  37335.60  36891.30    333.15 o
   5   1   5   2467.81   2289.73    125.66 o
   6   1   5     82.10    129.72     36.36 o
   7   1   5   1270.68   1168.75     97.76 o
   0   2   5   3504.01   3405.04     95.27 o
   1   2   5  84382.10  86270.90    406.38 o
   2   2   5   1056.90   1078.29     81.40 o
   3   2   5     28.71     45.11     25.54 <
   4   2   5   1046.09    931.28     80.27 o
   5   2   5  58712.70  57767.60    650.42 o
   6   2   5   1668.44   1556.26    110.93 o
   7   2   5  42827.80  41739.50    583.10 o
   8   2   5    492.51    460.49     66.44 o
   9   2   5      0.67    -40.29     35.73 <
   1   3   5   1603.87   1486.98     93.16 o
   2   3   5  37114.40  36158.10    480.28 o
   3   3   5   3147.82   3369.42    152.68 o
   4   3   5  32131.50  30112.50    467.08 o
   5   3   5      2.39    -43.06     33.40 <
   6   3   5     23.69     41.77     20.79 <
   7   3   5   4627.94   4383.94    136.04 o
   8   3   5  15068.00  14762.80    257.43 o
   9   3   5    829.71    857.58     67.36 o
  10   3   5  11242.80  11908.90    344.67 o
  11   3   5    929.22    760.84    137.64 o
   0   4   5      4.83     42.78     39.51 <
   1   4   5      0.69     54.57     40.58 <
   2   4   5    203.37    210.16     41.02 o
   3   4   5    349.90    397.25     56.97 o
   4   4   5   1408.93   1542.60    111.33 o
   5   4   5     85.69    101.54     32.43 o
   6   4   5     25.32     83.73     33.44 <
   7   4   5    286.32    263.52     36.71 o
   8   4   5   2078.02   1975.45     96.71 o
   9   4   5    638.15    549.65     58.61 o
  10   4   5   2882.09   2953.21    127.72 o
  11   4   5    100.91    128.34     34.19 o
  12   4   5     12.93    -22.14     28.03 <
   1   5   5    789.83    823.68    114.90 o
   2   5   5  23746.20  22951.20    410.95 o
   3   5   5   6138.56   5878.79    212.62 o
   4   5   5  19221.10  18924.20    273.24 o
   5   5   5   3753.06   3966.88    128.27 o
   6   5   5    396.27    354.53     57.82 o
   7   5   5     22.65     71.15     30.76 <
   8   5   5  14021.60  13574.10    256.99 o
   9   5   5   3413.76   3279.46    130.50 o
  10   5   5   4949.66   4779.73    161.61 o
  11   5   5   2983.08   2852.65    129.48 o
  12   5   5    437.75    648.21     78.14 o
   2   6   5   3422.15   3345.80    163.59 o
   3   6   5     10.20     62.25     29.32 <
   4   6   5   3669.22   3488.08    122.72 o
   5   6   5  26959.30  27602.50    350.12 o
   6   6   5  10537.80  11660.80    235.00 o
   7   6   5  20283.10  19627.90    307.96 o
   8   6   5   1667.17   1602.70    131.18 o
   9   6   5      0.58     33.59     26.61 <
  10   6   5    910.06    924.23     76.67 o
  11   6   5  10019.80   9160.99    264.12 o
   3   7   5   8940.99   8524.72    274.15 o
   4   7   5  12644.50  12760.30    344.28 o
   5   7   5    525.78    529.13     53.45 o
   6   7   5    153.90    187.38     41.46 o
   7   7   5   3600.12   4053.10    147.29 o
   8   7   5   5094.64   5034.90    163.95 o
   9   7   5   3593.13   3626.16    143.53 o
  10   7   5   5777.62   5412.94    200.01 o
   4   8   5    311.51    251.28     60.93 o
   5   8   5    132.90    120.63     30.32 o
   6   8   5     14.43     48.63     33.44 <
   7   8   5    489.10    508.83     58.89 o
   8   8   5    807.98    841.04     74.21 o
   9   8   5   1079.52   1083.01     95.26 o
  10   8   5    829.96    840.02     79.28 o
   5   9   5   3236.18   3232.32    186.11 o
   6   9   5    423.32    410.64     55.33 o
   7   9   5    437.68    410.23     54.58 o
   8   9   5   5051.99   4744.88    190.57 o
   9   9   5   3551.37   3959.60    177.23 o
  10   9   5    970.66    961.41     90.51 o
   7  10   5   4683.12   4412.30    196.50 o
   8  10   5   1889.40   1953.42    132.75 o
   9  10   5      2.06      3.65     26.14 <
   8  11   5    609.36    668.60     82.26 o
   0   0   6  44710.50  49116.10    437.63 o
   2   0   6  50217.10  50485.40    383.39 o
   4   0   6  51734.10  51597.70    470.76 o
   6   0   6  20767.90  20710.90    570.50 o
   1   1   6  36520.90  38138.10    194.11 o
   2   1   6     29.93     40.48     11.51 o
   3   1   6  13172.20  12808.90    153.71 o
   4   1   6      8.37    -13.90     13.87 <
   5   1   6  32395.50  32530.20    335.44 o
   6   1   6   1267.91   1235.50     99.05 o
   7   1   6  21891.20  21320.70    418.43 o
   0   2   6   6743.57   6420.13    138.40 o
   1   2   6    359.67    342.89     26.99 o
   2   2   6   9118.48   9689.40    133.22 o
   3   2   6   1972.47   1732.91    107.67 o
   4   2   6   6129.55   5955.55    205.27 o
   5   2   6   1188.85   1136.31     95.72 o
   6   2   6   4299.54   4187.89    184.65 o
   7   2   6    963.25    881.91     88.94 o
   8   2   6   5540.06   5380.81    222.41 o
   9   2   6   3434.71   4887.76    217.10 o
   1   3   6    108.47    109.34     21.45 o
   2   3   6   1753.66   1697.26     75.59 o
   3   3   6  73380.00  80676.20    764.55 o
   4   3   6   2244.53   2194.68    129.07 o
   5   3   6     99.74    119.31     39.98 <
   6   3   6    934.70    872.91     88.79 o
   7   3   6    563.55    545.31     76.35 o
   8   3   6     20.58     19.47     15.88 <
   9   3   6  32419.20  32585.40    394.13 o
  10   3   6   2169.89   2720.09    121.59 o
  11   3   6    186.00    171.40     48.82 o
   0   4   6 113246.00 109306.00   1218.93 o
   1   4   6   7596.83   7613.03    229.06 o
   2   4   6   1127.95   1116.89     63.15 o
   3   4   6      1.24     30.04     23.59 <
   4   4   6   2302.39   2495.10    144.37 o
   5   4   6   5153.44   4923.05    204.15 o
   6   4   6  63718.90  63345.90    756.34 o
   7   4   6   4211.68   4302.00    201.09 o
   8   4   6    325.01    416.36     69.27 o
   9   4   6      0.87     35.13     19.44 <
  10   4   6    287.47    248.95     38.16 o
  11   4   6   1739.41   1675.61    116.32 o
   1   5   6     69.38     31.90     36.36 <
   2   5   6   3088.56   3094.78    156.58 o
   3   5   6  44518.40  43114.80    590.60 o
   4   5   6   2204.93   2075.23    135.86 o
   5   5   6    247.12    305.51     57.69 o
   6   5   6    846.29    749.74     86.61 o
   7   5   6    199.62    236.30     48.91 o
   8   5   6   3418.35   3310.26    185.11 o
   9   5   6  22318.60  22339.40    488.29 o
  10   5   6    124.75    136.99     33.37 o
   2   6   6   2819.44   2703.37    152.03 o
   3   6   6    911.83    906.91     92.59 o
   4   6   6   5319.07   5064.90    147.70 o
   5   6   6    296.71    241.93     50.99 o
   6   6   6   4659.50   5062.25    223.80 o
   7   6   6    568.35    419.47     69.55 o
   8   6   6    633.17    509.60     81.16 o
   9   6   6   1694.36   1527.39    133.95 o
   3   7   6   3050.63   3038.42    170.47 o
   4   7   6   3795.74   3810.72    191.97 o
   5   7   6   9699.01   9534.14    213.85 o
   6   7   6    336.26    346.75     44.39 o
   7   7   6  13607.20  14714.00    277.91 o
   8   7   6    937.23    805.95     98.09 o
   4   8   6  16059.80  15707.70    399.88 o
   5   8   6   8430.32   8192.37    206.49 o
   6   8   6   4345.51   4213.96    150.63 o
   7   8   6   6548.15   6295.85    189.08 o
   8   8   6   7906.16   8349.89    201.97 o
   5   9   6   8607.50   8309.86    303.26 o
   6   9   6    208.59    273.57     50.01 o
   7   9   6   3015.96   2971.69    137.43 o
   8   9   6   4163.84   4022.70    155.71 o
   7  10   6    243.70    200.82     42.50 o
   0   0   7      1.79      8.12     12.99 <
   2   0   7    140.75    144.07     24.10 o
   4   0   7   1332.25   1314.01     69.82 o
   6   0   7     25.11     78.01     43.47 <
   1   1   7     28.11     48.41     12.17 o
   2   1   7  22452.40  21982.00    178.70 o
   3   1   7    172.31    179.17     20.54 o
   4   1   7  18885.50  18674.70    197.32 o
   5   1   7    720.13    621.15     50.93 o
   6   1   7     86.77     75.68     20.89 o
   7   1   7   1036.14   1044.91     96.84 o
   8   1   7  11833.50  10591.80    452.98 o
   0   2   7   2496.01   2514.74     90.24 o
   1   2   7  42626.50  42758.00    288.22 o
   2   2   7    235.30    234.63     22.96 o
   3   2   7      7.23     15.73     20.16 <
   4   2   7    303.25    314.82     58.60 o
   5   2   7  30923.20  30399.50    491.32 o
   6   2   7   1349.64   1285.16    106.47 o
   7   2   7  23817.40  23539.70    457.40 o
   8   2   7     97.50    106.60     44.70 <
   9   2   7      2.14     66.75     39.41 <
   1   3   7    484.15    497.17     33.72 o
   2   3   7  18549.00  17985.70    220.47 o
   3   3   7   2456.99   2647.48    141.54 o
   4   3   7  16477.90  15958.70    354.95 o
   5   3   7     23.04     19.28     31.55 <
   6   3   7     10.60    -24.72     39.44 <
   7   3   7   1903.70   1806.47    130.27 o
   8   3   7   8345.52   8126.46    281.14 o
   9   3   7    778.02    814.83     68.39 o
  10   3   7   6308.05   6595.39    268.83 o
   0   4   7     88.69    139.69     60.21 <
   1   4   7      1.17     29.28     17.46 <
   2   4   7    295.92    256.18     35.20 o
   3   4   7    152.22    146.43     41.87 o
   4   4   7    494.28    470.14     66.44 o
   5   4   7     37.93    -14.12     39.98 <
   6   4   7      8.51      8.27     29.03 <
   7   4   7    129.15     91.69     36.46 <
   8   4   7   1584.82   1345.17    120.51 o
   9   4   7    288.10    254.64     57.47 o
  10   4   7   1443.22   1247.59    174.08 o
   1   5   7    641.14    668.23     74.78 o
   2   5   7  12663.80  12243.10    314.28 o
   3   5   7   2333.38   2233.38    138.72 o
   4   5   7  10252.10  10133.70    301.47 o
   5   5   7   2577.35   2706.13    160.95 o
   6   5   7    290.42    300.60     59.96 o
   7   5   7      0.29     82.73     40.04 <
   8   5   7   8228.08   7621.49    283.97 o
   9   5   7   1475.04   1504.88    133.47 o
   1   6   7  20498.00  19167.30    575.28 o
   2   6   7   2318.61   2320.41    144.54 o
   3   6   7      7.34      9.88     34.76 <
   4   6   7   2715.21   2496.36    153.71 o
   5   6   7  15447.40  14975.40    384.02 o
   6   6   7   5132.17   5640.10    242.19 o
   7   6   7  11823.10  12088.00    355.56 o
   8   6   7   1113.00   1079.27    111.81 o
   2   7   7   7470.42   7687.51    384.42 o
   3   7   7   4709.93   4910.27    218.97 o
   4   7   7   7010.67   7008.53    264.58 o
   5   7   7    591.95    570.37     81.26 o
   6   7   7    106.15     85.84     39.63 <
   7   7   7   2588.49   2905.31    181.67 o
   3   8   7    298.27    253.82     86.69 <
   4   8   7    303.10    286.03     60.74 o
   5   8   7    105.28    100.91     25.10 o
   6   8   7      2.74     31.11     32.15 <
   0   0   8  88631.50  99318.70    681.73 o
   2   0   8   1164.88   1155.48     63.87 o
   4   0   8   2044.29   1981.46     86.48 o
   6   0   8  51724.40  52210.50    931.22 o
   1   1   8     20.83     30.95     11.26 <
   2   1   8    386.25    357.64     25.17 o
   3   1   8  38568.20  38541.00    284.16 o
   4   1   8    169.61    142.71     20.48 o
   5   1   8     42.16     64.23     18.50 o
   6   1   8    627.30    625.40     54.08 o
   7   1   8      3.18     21.14     29.82 <
   8   1   8   1055.87    995.80    142.64 o
   0   2   8   3835.20   3813.11    114.28 o
   1   2   8      2.09     -4.25     12.86 <
   2   2   8   4250.94   4309.05     95.65 o
   3   2   8   1015.14    979.06     56.73 o
   4   2   8   4702.45   4699.66    189.96 o
   5   2   8    214.66    233.15     48.60 o
   6   2   8   2862.70   2792.20    156.89 o
   7   2   8    917.58    826.81     90.76 o
   8   2   8   2006.84   2113.98    145.12 o
   9   2   8   1927.59   2623.81    168.78 o
   1   3   8  14929.30  14448.50    175.94 o
   2   3   8    825.23    813.57     49.58 o
   3   3   8   2972.85   3257.54    158.26 o
   4   3   8    984.64    999.08     93.25 o
   5   3   8  11888.00  11590.50    314.27 o
   6   3   8    480.77    453.65     68.74 o
   7   3   8  12186.20  11979.70    338.98 o
   8   3   8     13.26     87.51     50.77 <
   9   3   8   1252.54   1282.31    120.31 o
   0   4   8  15813.70  15519.10    290.11 o
   1   4   8   2283.56   2270.38     83.24 o
   2   4   8  20578.60  20463.20    279.62 o
   3   4   8      0.14    -20.54     27.68 <
   4   4   8  21618.70  23579.60    448.55 o
   5   4   8   1707.16   1611.91    123.82 o
   6   4   8   7554.83   7220.76    261.73 o
   7   4   8   1297.37   1308.52    115.28 o
   8   4   8  10862.70  10918.60    338.63 o
   1   5   8  11830.50  11659.60    439.73 o
   2   5   8   2704.47   2672.92    107.73 o
   3   5   8   2597.69   2726.09    156.29 o
   4   5   8   1988.98   1889.31    133.48 o
   5   5   8  12874.90  13880.90    363.25 o
   6   5   8    353.10    337.50     62.88 o
   7   5   8   6824.44   6830.93    268.13 o
   8   5   8   2785.48   2654.64    242.76 o
   1   6   8     55.41     27.55     36.87 <
   2   6   8   3112.47   3217.97    171.12 o
   3   6   8    476.94    409.77     47.28 o
   4   6   8   1376.06   1430.87    122.49 o
   5   6   8    269.72    245.45     51.34 o
   6   6   8   2614.06   2638.42    170.09 o
   7   6   8    326.77    344.29     95.00 o
   2   7   8   2909.96   2935.05    246.77 o
   3   7   8  16081.20  15807.10    392.16 o
   4   7   8   2941.79   2882.46    173.53 o
   5   7   8    276.91    258.51     64.67 o
   3   8   8      3.07    -13.18     43.31 <
   4   8   8     71.42     99.93     64.33 <
   0   0   9    138.98     88.86     23.50 o
   2   0   9    178.64    154.73     27.84 o
   4   0   9    300.73    310.32     45.05 o
   6   0   9     28.10     30.45     26.23 <
   1   1   9     10.52     21.52     11.61 <
   2   1   9  10187.30   9853.80    143.10 o
   3   1   9      0.01      7.71     13.84 <
   4   1   9   8941.00   8695.51    139.81 o
   5   1   9    652.16    632.73     40.77 o
   6   1   9     23.47     23.94     23.69 <
   7   1   9    324.97    305.57     88.52 o
   8   1   9   5635.81   5548.57    343.22 o
   0   2   9    660.82    662.56     50.24 o
   1   2   9  19215.20  19332.40    202.56 o
   2   2   9    320.35    349.20     32.24 o
   3   2   9     11.96    -28.97     23.62 <
   4   2   9    325.40    319.35     36.21 o
   5   2   9  14651.10  14956.50    352.40 o
   6   2   9    338.08    372.95     59.58 o
   7   2   9  11136.20  11010.70    320.33 o
   8   2   9    181.30    223.02     53.00 o
   1   3   9    537.56    549.60     37.40 o
   2   3   9   8726.46   8735.44    140.05 o
   3   3   9    794.20    939.07     70.41 o
   4   3   9   7825.95   7647.98    252.13 o
   5   3   9      4.95    -27.71     32.43 <
   6   3   9      2.59     36.55     32.52 <
   7   3   9   1550.12   1605.38    129.91 o
   8   3   9   4144.20   3922.34    203.21 o
   0   4   9     10.86     19.50     22.14 <
   1   4   9      3.18    -25.95     18.24 <
   2   4   9      7.91     25.20     16.99 <
   3   4   9     95.65    165.80     45.36 o
   4   4   9    519.30    465.26     68.77 o
   5   4   9     37.44     25.82     30.26 <
   6   4   9      1.65    -81.62     43.28 <
   7   4   9     70.08     87.60     41.93 <
   1   5   9    117.10    127.74     32.46 o
   2   5   9   6181.23   6128.23    161.67 o
   3   5   9   1552.36   1638.68    123.84 o
   4   5   9   5232.36   4920.88    213.68 o
   5   5   9    816.76   1007.76    104.38 o
   6   5   9    108.83    139.41     45.01 o
   1   6   9   9485.08   9855.42    425.39 o
   2   6   9    779.43    840.68     64.30 o
   3   6   9      4.40     68.32     41.24 <
   4   6   9    899.56    902.14     98.19 o
   5   6   9   7311.59   7062.35    269.14 o
   2   7   9   3724.55   3500.00    269.17 o
   3   7   9   2772.45   2816.60    171.41 o
   4   7   9   3351.86   3206.53    254.36 o
   0   0  10   7591.84   8284.56    199.35 o
   2   0  10  12336.00  12383.10    209.54 o
   4   0  10  13464.30  13561.40    449.19 o
   6   0  10   3362.98   3537.74    250.46 o
   1   1  10   9126.07   9986.33    144.05 o
   2   1  10     24.45     15.35     13.05 <
   3   1  10   1803.56   1846.73     76.87 o
   4   1  10      2.56     15.88     17.83 <
   5   1  10   8803.23   8758.27    217.90 o
   6   1  10    274.45    250.96     56.05 o
   7   1  10   6533.36   6638.03    358.55 o
   8   1  10    304.73    351.99     97.01 o
   0   2  10   2299.63   2155.88     89.31 o
   1   2  10    152.63    143.85     22.27 o
   2   2  10   2794.65   3020.55     98.12 o
   3   2  10    458.32    419.70     39.42 o
   4   2  10   2075.73   2036.63     86.25 o
   5   2  10    380.60    406.61     67.88 o
   6   2  10   1670.02   1616.62    122.58 o
   7   2  10    169.30    196.98     49.45 o
   1   3  10     27.81     45.42     16.48 <
   2   3  10    310.21    331.05     30.29 o
   3   3  10  18480.30  19428.40    261.97 o
   4   3  10    384.29    373.33     61.53 o
   5   3  10     19.89   -134.63     45.17 <
   6   3  10    192.27    224.88     57.00 o
   7   3  10     18.83     61.15     69.20 <
   0   4  10  27971.90  27487.00    394.51 o
   1   4  10   1641.04   1658.23     64.09 o
   2   4  10     35.63    -10.57     26.42 <
   3   4  10      0.64     52.03     37.62 <
   4   4  10    221.67    175.46     47.00 o
   5   4  10   1177.52   1192.87    111.25 o
   6   4  10  16867.60  15533.90    392.95 o
   1   5  10    202.10    194.05     34.16 o
   2   5  10    758.07    822.99     89.56 o
   3   5  10  11714.50  11688.10    323.09 o
   4   5  10    618.77    596.06     79.87 o
   5   5  10      4.84    -18.37     54.95 <
   0   6  10   2055.23   2158.77    202.57 o
   1   6  10     43.35     64.23     43.88 <
   2   6  10   1228.36   1021.69    143.46 o
   3   6  10    251.21    229.25     61.28 o
   0   0  11      5.81      2.89     16.73 <
   2   0  11      2.41     20.35     24.47 <
   4   0  11    398.87    422.62     82.04 o
   6   0  11      1.87     21.01     46.40 <
   1   1  11     32.96     31.23     15.66 <
   2   1  11   4249.14   4199.76    134.28 o
   3   1  11     23.82     62.94     23.43 <
   4   1  11   3660.09   3735.42    136.75 o
   5   1  11     72.35     63.95     29.00 <
   6   1  11     28.56    148.78     53.85 <
   7   1  11    311.05    257.78     79.46 o
   0   2  11    579.75    617.17     50.30 o
   1   2  11   8032.86   7968.76    132.15 o
   2   2  11     19.81     23.78     18.65 <
   3   2  11      2.49    -47.84     23.43 <
   4   2  11     37.96     73.35     28.18 <
   5   2  11   6068.18   6302.66    231.06 o
   6   2  11    332.44    345.33     64.27 o
   1   3  11     72.04     92.48     20.67 o
   2   3  11   3517.03   3528.60    109.49 o
   3   3  11    695.44    747.29     63.64 o
   4   3  11   3154.95   3221.43    168.40 o
   5   3  11      5.78    -89.61     44.19 <
   0   4  11     85.91    103.86     52.78 <
   1   4  11      3.26    -11.67     18.28 <
   2   4  11     70.23     79.80     28.62 <
   3   4  11     33.36    -13.68     37.46 <
   4   4  11     89.88     74.67     39.19 <
   1   5  11    136.48    144.66     47.47 o
   2   5  11   2567.30   2532.49    149.09 o
   3   5  11    296.90    344.73     63.42 o
   0   6  11   1857.38   1896.43    184.25 o
   1   6  11   4212.77   4281.90    284.97 o
   2   0  12     12.77     -9.72     20.54 <
   4   0  12    117.59    128.15     49.92 <
   6   0  12  10882.20  11354.80    451.18 o
   1   1  12    167.84    202.32     55.24 o
   2   1  12     86.18    137.93     30.79 o
   3   1  12   8175.37   8190.07    194.72 o
   4   1  12     66.98     99.24     27.84 o
   5   1  12     44.46     53.35     32.65 <
   6   1  12    103.55    136.58     56.97 <
   1   2  12     17.04     49.64     37.21 <
   2   2  12   1385.01   1474.71    102.94 o
   3   2  12    214.79    158.63     32.90 o
   4   2  12   1482.92   1464.87     88.56 o
   5   2  12     69.36     99.46     37.65 <
   1   3  12   3573.16   3500.24    159.62 o
   2   3  12    123.30    164.57     41.17 o
   3   3  12    172.21    226.60     47.94 o
   4   3  12    117.80     91.50     36.43 <
   0   4  12   1981.61   1606.16    159.55 o
   1   4  12    383.81    447.88     88.52 o
   2   4  12   4741.85   4849.08    199.71 o
   3   4  12      0.11    -18.84     28.28 <
   1   5  12   2905.53   1842.27    129.46 o
   4   1  13   1414.09   1354.54    149.50 o
   3   2  13      4.20     25.86     44.51 <
   2   3  13   1347.60   1469.29    150.79 o


#=======================================================================
#=======================================================================
