# Supplementary material for: Pressure-induced Pb–Pb bonding and phase transition in Pb2SnO4
Source: Acta Crystallogr B Struct Sci Cryst Eng Mater. 2020 Nov 3;76(Pt 6):979–91. doi: 10.1107/S205252062001238X (PMC8788844; doi:10.1107/S205252062001238X)
Supplement: Supplementary file 4 [file b-76-00979-Pb2SnO4-Pbam-P0sup4.hkl]

data_Pb2SnO4-Pbam

#=======================================================================
# STRUCTURE-FACTOR LIST

loop_
 _refln_index_h
 _refln_index_k
 _refln_index_l
 _refln_F_squared_calc
 _refln_F_squared_meas
 _refln_F_squared_sigma
 _refln_observed_status
   2   0   0   1113.05   1659.66    126.29 o
   4   0   0  76292.90  78272.80    778.40 o
   6   0   0 166417.00 156325.00   1360.31 o
   8   0   0  19030.70  20008.60    784.03 o
  10   0   0  11927.00  13155.20    593.20 o
   2   1   0   1762.48   2187.08    104.31 o
   3   1   0 159375.00 159121.00    727.03 o
   4   1   0    687.72    693.68     91.03 o
   5   1   0   8665.55   8376.91    234.29 o
   6   1   0   6409.88   6324.94    206.39 o
   7   1   0   3429.21   3236.36    175.59 o
   8   1   0     30.46    132.83    138.82 <
   9   1   0  21513.30  21413.60    558.26 o
  10   1   0   6089.14   6291.46    346.75 o
  11   1   0   6638.76   6688.29    469.19 o
   0   2   0   1001.69   1576.49    217.62 o
   1   2   0   1690.71   2003.89    144.13 o
   2   2   0  48106.30  50206.90    462.15 o
   3   2   0  11031.80  11908.40    224.29 o
   4   2   0  63865.80  63803.40    535.81 o
   5   2   0    609.66    685.79    118.57 o
   6   2   0    265.12    419.79    149.31 <
   7   2   0  18371.50  17800.30    398.49 o
   8   2   0   2267.43   2044.37    205.93 o
   9   2   0   3635.25   3673.32    278.23 o
  10   2   0  11592.50  11888.90    469.43 o
  11   2   0   3983.22   4251.01    531.84 o
   1   3   0 160822.00 160989.00    948.08 o
   2   3   0  11270.10  11894.30    264.65 o
   3   3   0  54511.50  55941.10    531.26 o
   4   3   0   2995.97   2902.78    175.55 o
   5   3   0  13564.80  13475.60    346.22 o
   6   3   0    194.07    191.13    132.28 <
   7   3   0  97202.10  96334.50    966.17 o
   8   3   0   1618.75   1322.30    208.12 o
   9   3   0   2047.57   2088.82    236.42 o
  10   3   0    649.98    569.02    241.48 <
  11   3   0    627.80    840.90    303.71 <
   0   4   0  75859.30  76336.50   1007.37 o
   1   4   0    715.52    740.09    126.37 o
   2   4   0  64301.60  64215.10    638.08 o
   3   4   0   2896.83   2881.34    186.91 o
   4   4   0 125939.00 125544.00   1036.72 o
   5   4   0   1860.83   2158.19    196.45 o
   6   4   0  12406.30  12304.80    371.25 o
   7   4   0   2636.79   2253.94    205.42 o
   8   4   0   1850.00   1890.01    217.53 o
   9   4   0   3060.80   3052.85    247.52 o
  10   4   0  24142.80  25530.90    863.60 o
  11   4   0    172.82    281.68    368.23 <
   1   5   0   8603.91   8142.34    431.57 o
   2   5   0    657.42    571.13    225.61 <
   3   5   0  13726.60  13536.20    406.41 o
   4   5   0   1867.72   1707.00    207.62 o
   5   5   0  18868.10  18853.70    508.21 o
   6   5   0   5014.34   5062.51    287.60 o
   7   5   0   2680.29   2510.27    219.10 o
   8   5   0    173.63    449.53    163.76 <
   9   5   0    539.32    873.72    233.10 o
  10   5   0   6493.16   6256.43    478.03 o
   0   6   0 164061.00 164109.00   2316.18 o
   1   6   0   6481.31   6728.90    384.83 o
   2   6   0    282.90    448.71    180.80 <
   3   6   0    177.30    156.38    272.19 <
   4   6   0  12167.10  11295.50    418.59 o
   5   6   0   4949.27   4599.70    282.32 o
   6   6   0  52605.80  53804.20    830.78 o
   7   6   0   5291.05   5282.68    318.03 o
   8   6   0  10148.90   9811.49    529.84 o
   9   6   0     38.38    -23.95    208.77 <
  10   6   0   3627.21   3685.16    484.87 o
   1   7   0   3659.74   4078.09    361.53 o
   2   7   0  18348.10  17566.70    663.58 o
   3   7   0  98636.40  95456.50   1208.11 o
   4   7   0   2644.22   2237.09    222.51 o
   5   7   0   2685.97   2666.51    268.62 o
   6   7   0   5344.58   5030.97    320.54 o
   7   7   0   7955.92   7765.82    369.65 o
   8   7   0   2316.79   2248.09    284.02 o
   9   7   0  15819.90  17854.10    917.90 o
   0   8   0  19322.40  19003.90   1227.36 o
   1   8   0     56.86     61.17    299.33 <
   2   8   0   2205.04   1911.96    325.64 o
   3   8   0   1613.61   1708.55    292.33 o
   4   8   0   1837.75   1301.47    255.57 o
   5   8   0    231.02    330.88    186.50 <
   6   8   0  10239.10  10541.60    469.79 o
   7   8   0   2229.81   2034.36    272.73 o
   8   8   0    403.94    385.02    257.30 <
   1   9   0  21999.40  22502.80    942.47 o
   2   9   0   3545.71   4222.61    465.47 o
   3   9   0   2228.48   2371.60    340.62 o
   4   9   0   3072.50   2931.97    307.47 o
   5   9   0    561.89    400.66    182.07 <
   6   9   0     43.96   -392.76    174.52 <
   7   9   0  15915.90  16928.10    695.36 o
   0  10   0  11864.80  14003.40   1056.44 o
   1  10   0   6561.21   7511.12    570.11 o
   2  10   0  11599.70  12454.60    690.43 o
   3  10   0    681.08    807.90    291.68 <
   4  10   0  24270.70  24777.80    729.40 o
   5  10   0   6835.35   6483.86    392.01 o
   6  10   0   3633.54   3449.89    383.12 o
   1  11   0   6666.22   6169.98    934.97 o
   2  11   0   3992.25   4772.64    760.97 o
   3  11   0    614.81    881.85    338.89 <
   4  11   0    159.66    228.69    212.90 <
   2   0   1   4910.66   5908.91    161.46 o
   4   0   1   3615.19   3510.19    144.27 o
   6   0   1   6399.18   5934.25    252.37 o
   8   0   1  12251.10  12909.90    406.09 o
  10   0   1      3.03    -30.87    200.52 <
   1   1   1      0.46     19.17     54.32 <
   2   1   1 172035.00 175353.00    519.15 o
   3   1   1    855.45    932.03     79.12 o
   4   1   1  50602.70  50159.50    339.47 o
   5   1   1   4319.51   4360.96    123.00 o
   6   1   1  23458.00  23585.50    314.66 o
   7   1   1    383.04    448.74    103.93 o
   8   1   1  36554.10  36142.90    501.93 o
   9   1   1   3259.62   3592.84    205.27 o
  10   1   1     33.10    281.89    147.54 <
  11   1   1   2417.88   2491.53    213.25 o
   0   2   1   4909.35   5603.49    145.14 o
   1   2   1 171585.00 175859.00    529.14 o
   2   2   1      0.54     71.75     68.84 <
   3   2   1  16768.60  17271.30    199.63 o
   4   2   1   3764.11   3864.71    121.54 o
   5   2   1 115447.00 114672.00    604.23 o
   6   2   1     65.19     74.08     93.75 <
   7   2   1   9310.03   9850.05    274.34 o
   8   2   1   1891.87   1824.14    157.40 o
   9   2   1  15701.40  16156.70    405.53 o
  10   2   1    308.92    160.45    139.54 <
  11   2   1  11066.90  10538.90    397.17 o
   1   3   1    865.04    991.23     92.06 o
   2   3   1  16693.40  17359.10    211.99 o
   3   3   1      0.29     27.42     74.02 <
   4   3   1   8335.67   8182.06    191.15 o
   5   3   1   8493.44   8319.24    244.07 o
   6   3   1   1128.54   1065.67    118.36 o
   7   3   1   2659.83   2864.77    156.98 o
   8   3   1   5135.26   4972.77    221.60 o
   9   3   1   4970.59   5139.08    257.00 o
  10   3   1    385.58    216.01    135.04 <
  11   3   1   5898.21   5507.74    372.58 o
   0   4   1   3496.18   3640.02    180.24 o
   1   4   1  50192.90  51197.40    369.91 o
   2   4   1   3699.19   3709.45    151.65 o
   3   4   1   8060.89   8198.48    199.56 o
   4   4   1      0.71     46.75     96.57 <
   5   4   1  39804.80  39621.90    467.53 o
   6   4   1   7105.42   6716.88    213.66 o
   7   4   1    836.36    711.16    118.98 o
   8   4   1   4409.93   4521.31    202.22 o
   9   4   1   8872.55   8812.27    330.63 o
  10   4   1    371.92    511.06    134.26 o
  11   4   1   2359.53   3462.68    358.61 o
   1   5   1   4457.44   4594.95    178.29 o
   2   5   1 116179.00 116054.00    830.90 o
   3   5   1   8646.88   8710.29    242.77 o
   4   5   1  39805.40  39084.50    439.30 o
   5   5   1      0.56    180.08    117.94 <
   6   5   1  17377.90  17392.20    342.21 o
   7   5   1   2816.97   2857.67    171.04 o
   8   5   1  32956.80  33906.30    541.01 o
   9   5   1    654.48    551.93    155.30 o
  10   5   1    167.80    168.45    163.55 <
   0   6   1   6544.73   6435.92    419.70 o
   1   6   1  23867.90  23801.80    521.00 o
   2   6   1     46.86    119.93    130.38 <
   3   6   1   1175.72   1045.13    151.41 o
   4   6   1   7149.65   7273.37    232.95 o
   5   6   1  17587.30  17094.80    320.56 o
   6   6   1      2.15     56.06    114.38 <
   7   6   1   3973.24   3815.55    188.40 o
   8   6   1   5735.31   5631.99    237.05 o
   9   6   1   1243.52   1484.32    179.75 o
  10   6   1    621.10    889.85    199.35 o
   1   7   1    367.37    411.64    209.90 <
   2   7   1   9619.25   9849.84    331.83 o
   3   7   1   2638.73   2754.95    201.32 o
   4   7   1    801.46    718.79    137.71 o
   5   7   1   2876.88   2663.85    166.82 o
   6   7   1   4080.79   3910.74    189.21 o
   7   7   1      0.02     81.83    124.08 <
   8   7   1   1475.79   1209.66    149.54 o
   9   7   1   3278.97   4127.29    498.08 o
   0   8   1  12253.10  12348.20    636.25 o
   1   8   1  36551.10  36735.70    739.86 o
   2   8   1   1928.85   1528.18    241.45 o
   3   8   1   4978.67   4869.00    336.40 o
   4   8   1   4386.94   4181.44    248.49 o
   5   8   1  33190.30  33454.00    556.52 o
   6   8   1   5754.61   5604.87    256.58 o
   7   8   1   1542.26   1622.33    162.07 o
   8   8   1      0.12    101.97    195.96 <
   1   9   1   3498.32   3091.67    283.22 o
   2   9   1  16037.10  16714.00    508.12 o
   3   9   1   5212.89   5098.32    334.25 o
   4   9   1   8845.77   9112.39    350.21 o
   5   9   1    699.98    608.02    143.60 o
   6   9   1   1248.82   1349.74    161.76 o
   7   9   1   3395.13   3702.94    312.12 o
   0  10   1      2.07   -174.96    291.54 <
   1  10   1     27.87    -89.00    223.88 <
   2  10   1    276.08    565.59    183.74 o
   3  10   1    382.07    243.09    170.34 <
   4  10   1    381.58    526.94    139.13 o
   5  10   1    157.23    -54.97    191.62 <
   6  10   1    534.17    577.27    251.62 <
   1  11   1   2375.89   2329.07    498.20 o
   2  11   1  11544.40  12319.40    681.56 o
   3  11   1   5969.86   5661.68    557.30 o
   4  11   1   2378.10   2082.55    457.02 o
   0   0   2 139923.00 144569.00    856.24 o
   2   0   2  81462.40  80942.50    481.38 o
   4   0   2 213473.00 211983.00   1156.73 o
   6   0   2  19638.50  19873.90    555.28 o
   8   0   2     98.52     92.79    219.79 <
  10   0   2  38144.00  39018.90    894.27 o
   1   1   2  99227.60 100603.00    374.57 o
   2   1   2    715.57    941.35     66.61 o
   3   1   2  14647.70  15205.40    195.02 o
   4   1   2   4885.47   4654.01    143.29 o
   5   1   2  21705.40  21494.00    302.96 o
   6   1   2   5068.66   5218.95    182.59 o
   7   1   2  51303.20  50669.80    548.41 o
   8   1   2    528.53    456.44    174.97 <
   9   1   2    707.50    828.29    174.10 o
  10   1   2   7290.64   7514.55    330.36 o
  11   1   2    263.72    145.77    189.76 <
   0   2   2  80736.90  81232.30    472.35 o
   1   2   2    717.39    895.40     62.21 o
   2   2   2  11973.40  12175.90    153.04 o
   3   2   2   8216.06   8390.99    154.77 o
   4   2   2    880.87    934.81    101.61 o
   5   2   2    226.12    238.19     99.67 <
   6   2   2  24716.40  23733.60    337.81 o
   7   2   2  10812.70  11035.10    287.88 o
   8   2   2  10157.80  10363.70    356.91 o
   9   2   2   3037.02   3109.99    220.37 o
  10   2   2    117.49    603.68    172.32 o
  11   2   2   2235.05   2212.93    338.31 o
   1   3   2  14794.00  15058.40    167.55 o
   2   3   2   8368.56   8793.85    154.00 o
   3   3   2 262212.00 255834.00    870.82 o
   4   3   2   2862.69   2819.36    130.25 o
   5   3   2   5570.80   5650.62    198.44 o
   6   3   2    188.82    260.83    120.27 <
   7   3   2  22686.20  21860.10    380.32 o
   8   3   2   1213.78   1327.11    204.89 o
   9   3   2  29544.00  30982.90    585.87 o
  10   3   2    716.18    865.45    173.76 o
  11   3   2   9711.80  10062.60    611.14 o
   0   4   2 214388.00 213634.00   1144.59 o
   1   4   2   4712.25   4953.10    139.90 o
   2   4   2    818.64    911.53     94.53 o
   3   4   2   2785.05   2728.89    131.90 o
   4   4   2  11862.50  12112.50    248.79 o
   5   4   2   4068.28   3997.56    175.02 o
   6   4   2  61975.90  59349.70    603.47 o
   7   4   2    750.31    633.84    146.09 o
   8   4   2   8220.86   7917.87    281.98 o
   9   4   2   3137.63   3448.28    228.72 o
  10   4   2   2709.08   3268.25    282.45 o
   1   5   2  21600.00  21598.90    323.74 o
   2   5   2    152.53    270.20    111.68 <
   3   5   2   5609.52   5464.35    206.42 o
   4   5   2   3987.31   3861.34    179.82 o
   5   5   2   2240.20   2107.52    150.62 o
   6   5   2   4718.87   4576.65    188.76 o
   7   5   2   8185.92   8055.05    291.02 o
   8   5   2    859.40    890.37    157.29 o
   9   5   2   5087.67   4706.30    281.20 o
  10   5   2   6626.10   6394.28    388.89 o
   0   6   2  19952.00  19868.60    499.38 o
   1   6   2   5162.57   5159.29    243.99 o
   2   6   2  25067.10  24983.70    425.61 o
   3   6   2    176.60    217.87    127.93 <
   4   6   2  61899.50  61813.40    651.06 o
   5   6   2   4676.17   4621.98    199.28 o
   6   6   2   3604.87   3294.67    185.01 o
   7   6   2   3882.14   3982.34    219.43 o
   8   6   2     99.14    270.35    145.49 <
   9   6   2      9.59   -384.72    202.01 <
   1   7   2  51732.10  50755.50    843.70 o
   2   7   2  11322.20  10947.10    337.87 o
   3   7   2  22793.10  22276.70    439.22 o
   4   7   2    834.40    591.06    125.55 o
   5   7   2   8112.57   7718.87    247.46 o
   6   7   2   3921.94   3638.74    188.40 o
   7   7   2  36684.90  37297.30    646.93 o
   8   7   2   1521.51   1333.36    201.45 o
   0   8   2    114.44    262.54    269.45 <
   1   8   2    487.95    462.45    204.25 <
   2   8   2  10174.80   9850.91    446.53 o
   3   8   2   1212.18    985.25    175.82 o
   4   8   2   8155.30   8092.20    303.92 o
   5   8   2    890.71    715.59    162.41 o
   6   8   2    100.96    -56.77    167.21 <
   7   8   2   1491.25   1794.20    210.50 o
   8   8   2   4545.03   4781.16    537.75 o
   1   9   2    675.02    840.23    209.75 o
   2   9   2   2944.24   3246.74    296.39 o
   3   9   2  29145.40  29809.00    702.19 o
   4   9   2   3118.28   3267.16    259.09 o
   5   9   2   5189.78   5850.75    306.68 o
   6   9   2     11.15     13.71    213.58 <
   7   9   2   1823.99   2010.70    385.30 o
   0  10   2  39034.50  41616.00   1208.51 o
   1  10   2   7287.99   8669.73    387.07 o
   2  10   2    106.62   -122.60    189.76 <
   3  10   2    738.54    954.33    211.92 o
   4  10   2   2804.04   2769.00    302.31 o
   5  10   2   6665.20   6905.51    798.68 o
   1  11   2    240.25     58.17    439.76 <
   2  11   2   2515.75   1532.25    430.13 o
   3  11   2   9966.63  10252.00    880.21 o
   0   0   3      3.80     92.82    100.82 <
   2   0   3   2943.36   3141.30    164.16 o
   4   0   3   2501.38   2548.74    218.97 o
   6   0   3   4608.17   4065.91    395.73 o
   8   0   3   9164.88   9668.50    545.91 o
  10   0   3      1.47    231.73    211.81 <
   1   1   3      0.41     19.73     52.58 <
   2   1   3 106120.00 107142.00    486.58 o
   3   1   3    588.58    650.92     79.98 o
   4   1   3  33063.60  32538.70    390.63 o
   5   1   3   2873.94   2890.19    161.12 o
   6   1   3  16722.20  16150.00    337.86 o
   7   1   3    273.28    186.57    175.18 <
   8   1   3  26847.80  27136.30    570.57 o
   9   1   3   2435.30   2313.60    222.38 o
  10   1   3     20.59    -55.19    158.83 <
  11   1   3   1806.20   1871.86    536.09 o
   0   2   3   2914.26   2913.15    132.94 o
   1   2   3 107673.00 107756.00    480.26 o
   2   2   3      0.16     24.79     63.66 <
   3   2   3  10741.40  10570.40    167.03 o
   4   2   3   2448.87   2380.81    123.57 o
   5   2   3  81178.40  78887.40    621.66 o
   6   2   3     49.84    258.72    118.78 <
   7   2   3   6945.52   6670.76    321.64 o
   8   2   3   1440.93   1243.15    197.26 o
   9   2   3  11696.90  11775.00    384.45 o
  10   2   3    232.26      7.04    193.45 <
   1   3   3    605.08    670.78     77.00 o
   2   3   3  10637.10  10679.20    206.02 o
   3   3   3      1.80     55.34     85.43 <
   4   3   3   5540.45   5277.10    164.63 o
   5   3   3   5968.95   5588.81    193.24 o
   6   3   3    791.21    805.07    140.45 o
   7   3   3   1881.61   1996.39    178.59 o
   8   3   3   3769.55   3651.39    241.86 o
   9   3   3   3657.31   3686.37    253.83 o
  10   3   3    287.81    142.76    199.78 <
   0   4   3   2475.09   2435.68    151.13 o
   1   4   3  33411.10  32601.90    317.04 o
   2   4   3   2586.91   2431.35    125.65 o
   3   4   3   5401.30   5325.18    172.98 o
   4   4   3      0.02      2.92    106.68 <
   5   4   3  28306.40  28019.90    424.60 o
   6   4   3   5172.68   4975.00    232.66 o
   7   4   3    645.28    438.36    157.91 <
   8   4   3   3397.61   3080.84    223.76 o
   9   4   3   6640.55   6566.73    322.11 o
  10   4   3    292.91   1297.43    431.73 o
   1   5   3   3122.20   2898.91    142.29 o
   2   5   3  80703.00  79462.50    622.66 o
   3   5   3   6037.01   5658.27    194.99 o
   4   5   3  27942.80  27149.90    403.98 o
   5   5   3      0.04     12.01    112.73 <
   6   5   3  12874.50  12658.30    363.12 o
   7   5   3   2113.96   2006.33    192.21 o
   8   5   3  24687.70  24604.70    527.42 o
   9   5   3    481.56    417.31    185.54 <
  10   5   3    117.22   -381.01    303.23 <
   0   6   3   4349.33   4155.67    229.46 o
   1   6   3  17094.70  16868.80    312.01 o
   2   6   3     35.01    174.84    130.07 <
   3   6   3    825.10    671.64    130.08 o
   4   6   3   5178.84   5246.68    227.69 o
   5   6   3  13074.80  12536.50    341.04 o
   6   6   3      0.17   -147.47    152.75 <
   7   6   3   3037.01   3026.86    212.39 o
   8   6   3   4373.10   4097.90    241.86 o
   9   6   3    948.59   1006.27    189.77 o
   1   7   3    225.54    282.17    173.26 <
   2   7   3   7013.65   7014.89    274.61 o
   3   7   3   1863.11   1790.99    176.57 o
   4   7   3    588.27    463.67    129.55 o
   5   7   3   2075.93   1823.54    172.11 o
   6   7   3   3093.32   2993.39    204.48 o
   7   7   3      0.12     62.10    132.15 <
   8   7   3   1130.00    426.98    273.97 <
   0   8   3   9224.22   9237.63    595.56 o
   1   8   3  27129.50  28118.80    696.14 o
   2   8   3   1413.13   1309.20    210.32 o
   3   8   3   3666.56   3341.23    258.02 o
   4   8   3   3284.26   3290.57    241.13 o
   5   8   3  25097.00  24551.90    582.49 o
   6   8   3   4435.08   4140.65    260.33 o
   7   8   3   1213.63   1302.95    270.87 o
   1   9   3   2603.15   2884.09    259.77 o
   2   9   3  11927.70  12418.40    464.33 o
   3   9   3   4000.36   4011.74    286.51 o
   4   9   3   6599.98   6587.48    319.41 o
   5   9   3    530.24    482.55    254.01 <
   6   9   3    954.36   3149.12    517.22 o
   0  10   3      0.79   -349.33    237.34 <
   1  10   3     20.55     72.09    173.69 <
   2  10   3    227.77     74.73    214.79 <
   3  10   3    288.39     53.76    388.58 <
   1  11   3   1822.14   1454.41    497.68 <
   2  11   3   8783.34  11411.60    901.92 o
   0   0   4 305004.00 296565.00   2002.74 o
   2   0   4    399.26    506.51    131.13 o
   4   0   4  31118.40  30143.70    485.43 o
   6   0   4  85112.90  85429.60   1407.32 o
   8   0   4  10971.10  11522.50    508.30 o
  10   0   4   6489.16   7172.56    848.11 o
   1   1   4    455.13    497.46     80.75 o
   2   1   4    626.72    614.93     76.01 o
   3   1   4  74365.30  73252.00    494.18 o
   4   1   4    558.41    540.95     86.83 o
   5   1   4   4760.73   4560.65    195.88 o
   6   1   4   3395.82   3444.65    241.99 o
   7   1   4   1712.06   1526.49    200.40 o
   8   1   4     24.14    -97.72    151.01 <
   9   1   4  12758.60  12991.20    391.58 o
  10   1   4   3531.10   3520.06    450.21 o
   0   2   4    376.54    297.23    135.66 <
   1   2   4    617.47    620.23     86.12 o
   2   2   4  20318.30  19953.60    254.88 o
   3   2   4   4170.30   4125.40    133.28 o
   4   2   4  30760.50  30230.20    354.30 o
   5   2   4    249.38    281.52    107.99 <
   6   2   4    238.40    513.32    159.89 o
   7   2   4   9445.16   9605.35    368.67 o
   8   2   4   1445.26   1279.84    186.30 o
   9   2   4   2056.79   1946.19    196.37 o
  10   2   4   7141.78   6965.22    773.04 o
   1   3   4  74780.80  73038.80    579.82 o
   2   3   4   4257.30   3920.44    137.07 o
   3   3   4  27045.60  26877.80    328.18 o
   4   3   4   1533.21   1498.52    120.66 o
   5   3   4   7317.31   6809.97    248.86 o
   6   3   4     77.29     36.02    145.55 <
   7   3   4  54054.60  53542.20    794.24 o
   8   3   4    914.60    692.60    162.69 o
   9   3   4   1044.83    822.81    195.20 o
  10   3   4    378.01     76.41    343.23 <
   0   4   4  31033.60  30590.40    589.66 o
   1   4   4    571.50    575.39    109.73 o
   2   4   4  30931.40  29843.40    392.45 o
   3   4   4   1490.64   1302.52    126.71 o
   4   4   4  62739.20  60617.50    722.40 o
   5   4   4   1101.06    914.54    144.42 o
   6   4   4   6233.61   5744.17    270.32 o
   7   4   4   1424.97   1455.72    183.82 o
   8   4   4   1233.46   1280.19    188.57 o
   9   4   4   1755.55   1685.30    287.76 o
   1   5   4   4756.73   4528.99    194.33 o
   2   5   4    260.38    197.67    116.58 <
   3   5   4   7350.41   7108.00    240.91 o
   4   5   4   1107.15    994.46    131.64 o
   5   5   4  10311.60  10222.50    320.20 o
   6   5   4   2732.33   2477.67    199.36 o
   7   5   4   1721.14   1480.26    184.35 o
   8   5   4    103.78    239.42    171.92 <
   9   5   4    413.49   -199.75    229.60 <
   0   6   4  84188.00  80367.90   1325.23 o
   1   6   4   3431.19   3105.94    224.02 o
   2   6   4    249.36    332.46    129.86 <
   3   6   4     71.21     56.02    119.96 <
   4   6   4   6132.32   5756.81    237.42 o
   5   6   4   2705.66   2614.96    188.81 o
   6   6   4  29994.00  31094.50    548.60 o
   7   6   4   2993.02   2984.43    204.32 o
   8   6   4   6271.38   5482.89    338.20 o
   1   7   4   1815.02   1930.31    212.25 o
   2   7   4   9446.69   9438.43    325.85 o
   3   7   4  54824.30  55763.20    740.73 o
   4   7   4   1430.05   1200.64    154.07 o
   5   7   4   1713.42   1884.77    182.12 o
   6   7   4   3018.84   3117.17    213.07 o
   7   7   4   4268.74   4109.06    401.36 o
   0   8   4  11143.90  11930.30    653.63 o
   1   8   4     40.28    356.28    174.90 <
   2   8   4   1411.95   1217.85    194.65 o
   3   8   4    911.85    983.29    176.40 o
   4   8   4   1224.05   1171.35    200.63 o
   5   8   4    134.78    169.81    205.58 <
   6   8   4   6320.06   7227.59    971.10 o
   1   9   4  13022.00  13403.80    471.96 o
   2   9   4   2026.35   2234.35    238.19 o
   3   9   4   1131.73   1256.47    231.90 o
   4   9   4   1768.87   1631.60    379.32 o
   5   9   4    429.67    518.16    633.88 <
   0  10   4   6460.42   6387.07    808.51 o
   1  10   4   3792.76   4671.98    418.29 o
   2  10   4   7146.50   8345.15    861.62 o
   0   0   5      3.42    232.19    189.10 <
   2   0   5   1299.62   1108.09    186.37 o
   4   0   5   1226.13    963.39    255.46 o
   6   0   5   2235.53   2302.74    307.89 o
   8   0   5   5081.57   4949.52    348.36 o
   1   1   5      1.46     34.28     83.76 <
   2   1   5  51338.10  51163.40    446.95 o
   3   1   5    331.58    419.64     90.03 o
   4   1   5  16935.50  16521.70    366.21 o
   5   1   5   1638.35   1406.26    178.99 o
   6   1   5   8793.25   8654.54    339.21 o
   7   1   5    130.41    161.71    146.82 <
   8   1   5  15200.80  15934.00    424.58 o
   0   2   5   1271.88   1437.89    177.38 o
   1   2   5  50783.90  49947.80    492.11 o
   2   2   5      0.86    110.56     88.66 <
   3   2   5   5361.38   5340.38    172.02 o
   4   2   5   1259.86    996.31    133.04 o
   5   2   5  42613.50  43381.40    727.86 o
   6   2   5     21.92    247.12    148.56 <
   7   2   5   3700.66   3735.16    242.35 o
   8   2   5    760.64    803.74    162.10 o
   1   3   5    327.11    406.95    103.61 o
   2   3   5   5347.23   5459.22    193.41 o
   3   3   5      2.27     10.17     93.84 <
   4   3   5   2912.43   2765.78    174.89 o
   5   3   5   3288.48   3322.08    216.22 o
   6   3   5    420.87    436.36    142.21 o
   7   3   5   1095.34   1190.48    172.37 o
   8   3   5   2184.34   2127.40    226.96 o
   0   4   5   1197.01   1040.18    168.31 o
   1   4   5  16556.60  16052.30    333.69 o
   2   4   5   1165.61   1162.90    118.70 o
   3   4   5   2807.23   2770.59    165.26 o
   4   4   5      1.08    -57.02    117.45 <
   5   4   5  15241.40  15493.90    424.27 o
   6   4   5   2784.64   3017.31    225.89 o
   7   4   5    342.04    633.81    164.91 o
   8   4   5   1851.84   2562.31    376.40 o
   1   5   5   1608.29   1578.51    142.35 o
   2   5   5  43250.90  42983.80    561.28 o
   3   5   5   3395.80   3163.46    180.51 o
   4   5   5  15465.90  15265.90    370.75 o
   5   5   5      0.67     20.94    122.01 <
   6   5   5   7143.73   6832.49    291.96 o
   7   5   5   1207.22    939.07    203.92 o
   0   6   5   2437.15   2346.04    280.21 o
   1   6   5   8937.94   8397.93    342.51 o
   2   6   5     18.69    130.75    112.89 <
   3   6   5    442.70    291.61    116.52 <
   4   6   5   2776.74   2674.28    182.60 o
   5   6   5   7217.93   7694.03    282.89 o
   6   6   5      2.23    167.24    135.47 <
   7   6   5   1699.23   1436.78    255.46 o
   1   7   5    150.63    307.45    150.45 <
   2   7   5   3895.27   3849.26    268.20 o
   3   7   5   1094.74   1167.71    175.07 o
   4   7   5    342.04    438.62    149.99 <
   5   7   5   1279.89   1241.59    197.38 o
   6   7   5   1762.03   1663.42    423.19 o
   0   8   5   5040.35   4739.65    423.77 o
   1   8   5  15039.40  15092.00    436.16 o
   2   8   5    813.48    762.74    179.65 o
   3   8   5   2105.91    985.18    242.66 o
   4   8   5   1895.69   1935.60    337.28 o
   5   8   5  14410.00  12559.40   1135.14 o
   1   9   5   1520.98   1342.04    334.88 o
   2   9   5   7061.41   5537.59    831.01 o
   3   9   5   2237.14   2594.37    500.27 o
   0   0   6  29523.90  29828.80    785.24 o
   2   0   6  21308.70  21334.30    501.27 o
   4   0   6  56608.40  58078.70   1088.90 o
   6   0   6   5541.16   6161.20    405.54 o
   8   0   6    110.62    772.87    365.59 <
   1   1   6  24197.30  23542.90    340.91 o
   2   1   6     19.11      1.58     92.72 <
   3   1   6   3132.59   3279.14    198.50 o
   4   1   6   1113.68   1090.04    164.06 o
   5   1   6   6357.42   6584.35    290.27 o
   6   1   6   1545.91   1420.86    178.24 o
   7   1   6  17001.40  17804.60    444.58 o
   8   1   6    163.96    713.53    351.94 <
   0   2   6  21171.80  21607.00    488.93 o
   1   2   6     17.58     21.09     87.63 <
   2   2   6   3224.80   3154.16    168.43 o
   3   2   6   1713.96   1448.55    148.83 o
   4   2   6    371.43    359.80    148.53 <
   5   2   6     27.13    174.59    137.21 <
   6   2   6   8319.67   8410.07    324.67 o
   7   2   6   3394.62   3509.59    389.82 o
   8   2   6   3867.61   5111.60    614.12 o
   1   3   6   3145.91   3252.14    162.57 o
   2   3   6   1740.30   1775.26    138.07 o
   3   3   6  69376.80  70330.60    743.61 o
   4   3   6    819.30    950.74    158.96 o
   5   3   6   2190.86   2166.48    185.76 o
   6   3   6     47.68    108.36    144.40 <
   7   3   6   6384.85   6236.78    524.61 o
   8   3   6    398.40    664.77    316.95 <
   0   4   6  56907.10  56766.30    871.89 o
   1   4   6   1084.45   1191.52    128.88 o
   2   4   6    353.40    452.08    120.46 o
   3   4   6    804.43    697.28    125.30 o
   4   4   6   2823.47   3130.69    220.58 o
   5   4   6   1146.97    880.53    148.33 o
   6   4   6  20811.10  21474.30    605.07 o
   1   5   6   6327.26   5942.90    252.81 o
   2   5   6     19.45    214.01    111.09 <
   3   5   6   2212.21   2091.80    163.17 o
   4   5   6   1128.02   1259.92    160.52 o
   5   5   6   1009.46    823.30    150.12 o
   6   5   6   1509.55   1292.93    293.71 o
   0   6   6   5619.57   5344.23    408.52 o
   1   6   6   1585.40   1645.70    177.00 o
   2   6   6   8422.09   8372.64    281.65 o
   3   6   6     45.27     44.45    130.66 <
   4   6   6  20781.90  20790.20    522.89 o
   5   6   6   1513.69   1186.64    257.04 o
   6   6   6    962.34    276.76    230.01 <
   1   7   6  17109.50  16210.30    499.22 o
   2   7   6   3521.52   3309.20    234.46 o
   3   7   6   6410.82   5341.32    389.11 o
   4   7   6    278.34   -221.50    294.52 <
   0   8   6    116.54    855.63    407.99 <
   1   8   6    149.96   -129.48    275.72 <
   2   8   6   3881.36   3941.69    445.41 o
   3   8   6    399.19   1626.33    284.26 o
   0   0   7      2.37   -282.35    205.95 <
   2   0   7    521.23    735.45    184.86 o
   4   0   7    545.74    826.47    210.05 o
   6   0   7   1085.31   2063.58    390.25 o
   1   1   7      0.33   -250.96    129.73 <
   2   1   7  20333.40  21334.80    445.40 o
   3   1   7    139.22    -96.23    120.71 <
   4   1   7   6797.30   7107.89    282.39 o
   5   1   7    614.53    482.15    157.35 o
   6   1   7   3890.11   4325.34    619.21 o
   0   2   7    528.37    716.28    171.90 o
   1   2   7  20819.70  21450.80    457.23 o
   2   2   7      0.37    -62.26    122.84 <
   3   2   7   2144.90   2383.25    197.39 o
   4   2   7    492.23    366.59    144.16 <
   5   2   7  18407.40  17770.40    634.09 o
   6   2   7     12.81    180.29    321.78 <
   1   3   7    127.72    292.90    105.19 <
   2   3   7   2108.79   2111.92    168.16 o
   3   3   7      1.18    -34.22    136.77 <
   4   3   7   1178.78   1137.90    181.65 o
   5   3   7   1383.11   2185.92    298.89 o
   0   4   7    533.84    482.40    171.83 <
   1   4   7   6924.23   6726.84    283.26 o
   2   4   7    562.99    479.86    121.92 o
   3   4   7   1151.15    982.19    146.74 o
   4   4   7      0.23    180.82    162.61 <
   5   4   7   6649.27   6947.54    553.20 o
   1   5   7    709.21    620.15    147.24 o
   2   5   7  18138.20  19178.60    495.90 o
   3   5   7   1381.37   1218.39    190.30 o
   4   5   7   6516.14   6104.36    404.16 o
   0   6   7    935.29   1029.95    295.93 o
   1   6   7   4008.88   3989.60    288.49 o
   2   6   7      8.14   -525.93    165.71 <
   3   6   7    194.67    -72.84    280.28 <
   0   0   8  47855.60  50447.70   1914.61 o
   2   0   8     84.82    383.98    222.42 <
   1   1   8    192.17   -170.90    173.16 <
   2   1   8     88.33   -204.59    156.94 <
   3   1   8  14226.70  15040.80    594.96 o
   0   2   8     86.15    330.01    303.20 <
   1   2   8     92.74    247.77    227.57 <
   2   2   8   4092.15   4013.17    357.57 o
   3   2   8    647.84   -317.73    234.75 <
   1   3   8  14262.00  16689.80    657.53 o
   2   3   8    665.14    901.02    220.32 o
   1   4   8    124.00   1132.62    270.97 o
   2   4   8   6402.12   7093.08    712.56 o


#=======================================================================
#=======================================================================
