# Supplementary material for: Pressure-induced Pb–Pb bonding and phase transition in Pb2SnO4
Source: Acta Crystallogr B Struct Sci Cryst Eng Mater. 2020 Nov 3;76(Pt 6):979–91. doi: 10.1107/S205252062001238X (PMC8788844; doi:10.1107/S205252062001238X)
Supplement: Supplementary file 5 [file b-76-00979-Pb2SnO4-Pbam-P2sup5.hkl]

data_Pb2SnO4-Pbam-P2

#=======================================================================
# STRUCTURE-FACTOR LIST

loop_
 _refln_index_h
 _refln_index_k
 _refln_index_l
 _refln_F_squared_calc
 _refln_F_squared_meas
 _refln_F_squared_sigma
 _refln_observed_status
   2   1   0   4703.89   4684.46     70.45 o
   3   1   0 343310.00 292090.00    807.86 o
   4   1   0  13250.80  13819.10    157.39 o
   5   1   0  17858.70  18745.90    286.89 o
   2   2   0   2092.59   2334.99     57.63 o
   3   2   0   3261.07   3453.34     75.74 o
   4   2   0   9153.59   9057.16    135.65 o
   5   2   0   1108.81   1026.63     49.81 o
   6   2   0  68101.50  67898.80    436.69 o
   7   2   0     43.77     53.46     16.33 o
   8   2   0     20.30     17.36     15.96 <
   9   2   0    182.34    219.15     42.47 o
   2   3   0   1358.21   1414.11     73.16 o
   3   3   0  10866.50  11836.60    156.59 o
   4   3   0    968.35    891.32     46.59 o
   5   3   0  23166.60  22503.60    244.64 o
   6   3   0   1066.30    971.89     53.77 o
   7   3   0  18782.90  19386.60    252.76 o
   8   3   0    108.42     73.66     17.26 o
   9   3   0   1890.09   1871.86     82.94 o
  10   3   0    771.31    759.75     56.29 o
  11   3   0   4414.63   4291.26    194.36 o
  12   3   0   1671.22   1488.82    118.77 o
   3   4   0    302.27    307.86     41.05 o
   4   4   0  47381.70  51629.70    378.58 o
   5   4   0   8089.10   7958.61    153.31 o
   6   4   0   6700.51   6597.14    144.84 o
   7   4   0  14164.70  13775.20    215.68 o
   8   4   0  41005.30  40953.80    389.52 o
   9   4   0   4304.48   4282.78    128.61 o
  10   4   0   7772.41   7542.57    172.04 o
  11   4   0   1109.44   1111.85     69.48 o
  12   4   0   2443.66   2375.62    103.52 o
  13   4   0   5088.61   4887.23    218.92 o
  14   4   0  13628.20  14418.80    381.01 o
   4   5   0  74675.90  71090.80    683.50 o
   5   5   0  64195.40  67607.50    475.60 o
   6   5   0   5304.19   5264.35    134.86 o
   7   5   0  17452.40  16743.60    247.67 o
   8   5   0  18608.30  17927.00    263.12 o
   9   5   0   8331.35   7896.91    176.28 o
  10   5   0  25820.30  25844.30    326.67 o
  11   5   0  28808.10  29038.00    352.40 o
  12   5   0   5431.47   5495.24    157.36 o
  13   5   0   2468.56   2693.20    112.94 o
  14   5   0   1239.11   1262.91    114.80 o
  15   5   0    999.37    976.14    102.64 o
  16   5   0   6633.96   6922.65    271.33 o
   5   6   0  31231.10  29343.60    471.28 o
   6   6   0   3878.67   4138.46    123.22 o
   7   6   0  37321.40  36682.60    378.65 o
   8   6   0  26307.70  25815.70    324.06 o
   9   6   0   4702.34   4567.45    138.00 o
  10   6   0   4050.52   4082.34    132.28 o
  11   6   0   6850.25   6560.83    171.89 o
  12   6   0    288.75    340.04     42.80 o
  13   6   0  13983.70  14106.20    252.83 o
  14   6   0  11208.30  11564.60    234.55 o
  15   6   0   2769.53   2789.66    117.54 o
  16   6   0    235.04    271.70     58.64 o
   6   7   0    947.50    908.73     88.32 o
   7   7   0   3115.72   3182.48    114.06 o
   8   7   0   6347.26   6059.16    160.12 o
   9   7   0    184.27    214.24     32.53 o
  10   7   0   9175.72   9386.83    204.62 o
  11   7   0  11422.10  11515.00    228.20 o
  12   7   0   1113.45   1119.81     73.65 o
  13   7   0    432.20    500.99     50.62 o
  14   7   0   1226.12   1117.35     74.05 o
  15   7   0    271.68    292.99     41.16 o
  16   7   0   2073.62   2092.41    104.76 o
   7   8   0    570.03    559.47     74.64 o
   8   8   0   5741.83   6123.44    242.12 o
   9   8   0      0.12     28.14     22.75 <
  10   8   0    802.72    846.03     65.74 o
  11   8   0    115.93     84.66     25.78 o
  12   8   0   2062.39   1934.97     96.16 o
  13   8   0     55.74     13.90     21.84 <
  14   8   0   2307.02   2299.52    107.19 o
  15   8   0     56.43     71.90     24.23 <
   8   9   0   3002.71   3073.62    175.08 o
   9   9   0   4085.95   4319.77    207.73 o
  10   9   0   4802.61   4817.30    151.80 o
  11   9   0   1591.41   1594.27     88.36 o
  12   9   0    728.09    729.41     62.04 o
  13   9   0    169.96    149.78     31.02 o
  14   9   0    189.28    196.52     34.47 o
   9  10   0   1970.19   1889.68    141.55 o
  10  10   0    621.96    746.24     90.27 o
  11  10   0   2827.86   2802.26    172.52 o
  12  10   0    705.77    727.07     61.95 o
  13  10   0   7786.82   7830.72    198.91 o
  10  11   0  10940.40  10846.00    345.85 o
  11  11   0   2166.31   2240.52    159.52 o
   2   0   1    395.95    411.62     23.37 o
   1   1   1    331.71    346.95     20.70 o
   2   1   1  64146.50  67158.60    343.06 o
   3   1   1   1593.56   1549.40     40.67 o
   4   1   1  65431.20  66298.30    397.90 o
   5   1   1   2886.77   3801.42    106.76 o
   6   1   1   2336.07   2186.35    118.45 o
   1   2   1 179167.00 177979.00    616.22 o
   2   2   1   8665.32   9094.52     98.84 o
   3   2   1   3005.95   2946.05     50.30 o
   4   2   1   1653.32   1622.11     40.68 o
   5   2   1  76879.80  77044.90    309.89 o
   6   2   1  11441.50  11228.70    124.09 o
   7   2   1  98518.50  96696.90    465.47 o
   8   2   1   7804.73   7588.20    133.96 o
   9   2   1   9219.09   8667.58    180.00 o
   2   3   1 126280.00 131090.00    589.90 o
   3   3   1  47056.70  50799.20    280.95 o
   4   3   1 128043.00 129115.00    410.40 o
   5   3   1  15899.00  15463.40    143.64 o
   6   3   1   7111.87   6865.84    100.23 o
   7   3   1   1993.94   1968.40     56.76 o
   8   3   1  29266.10  28682.10    223.70 o
   9   3   1  13965.30  13620.30    187.07 o
  10   3   1  49994.50  49934.30    470.67 o
  11   3   1   7670.10   7552.55    181.73 o
  12   3   1   9192.19   9232.94    206.43 o
   3   4   1   2157.75   2035.56     78.15 o
   4   4   1   4633.02   4765.60     80.07 o
   5   4   1  24750.30  24042.10    189.20 o
   6   4   1  23397.80  22777.20    190.14 o
   7   4   1  35314.70  33893.30    240.68 o
   8   4   1   8526.81   8903.72    128.52 o
   9   4   1   5073.01   4811.92     95.50 o
  10   4   1    963.42    884.33     42.48 o
  11   4   1   2966.60   2900.89     78.20 o
  12   4   1   6584.95   6561.61    143.16 o
  13   4   1  10656.10  10551.00    225.84 o
  14   4   1   2427.89   2509.90    112.78 o
   4   5   1   3414.75   3330.95     85.16 o
   5   5   1    548.71    580.92     31.36 o
   6   5   1   1353.33   1284.99     47.52 o
   7   5   1    748.51    682.99     35.87 o
   8   5   1    173.14    196.10     20.99 o
   9   5   1   1804.86   1824.11     60.80 o
  10   5   1   2076.24   2064.09     65.93 o
  11   5   1    370.66    340.21     28.32 o
  12   5   1   1136.69   1095.86     50.72 o
  13   5   1    352.81    340.59     35.44 o
  14   5   1     59.72     39.10     16.23 <
  15   5   1    678.66    665.52     60.10 o
  16   5   1    268.20    307.08     43.44 o
   5   6   1   2598.26   2544.26     80.40 o
   6   6   1   4688.07   4942.87    113.25 o
   7   6   1   1985.83   1920.16     61.14 o
   8   6   1   3976.50   3825.16     87.58 o
   9   6   1     79.58     71.94     13.78 o
  10   6   1    114.06    226.35     27.11 o
  11   6   1   1546.42   1504.30     58.33 o
  12   6   1   1363.32   1378.72     56.42 o
  13   6   1    465.78    463.29     33.38 o
  14   6   1   1508.12   1469.21     59.99 o
  15   6   1     42.86     26.23     16.99 <
  16   6   1    327.97    340.70     59.82 o
  17   6   1    365.71    338.77     59.16 o
   6   7   1     55.28     50.73     15.14 o
   7   7   1   1034.18   1099.87     57.18 o
   8   7   1   2797.43   2644.79     74.68 o
   9   7   1  16528.10  16372.80    187.55 o
  10   7   1   3483.01   3478.00     88.70 o
  11   7   1  11139.30  11123.40    158.84 o
  12   7   1    127.25    147.26     21.35 o
  13   7   1    182.12    154.99     22.41 o
  14   7   1    948.68    932.73     48.38 o
  15   7   1   3726.12   3893.27    112.62 o
  16   7   1    894.40    890.98     94.43 o
  17   7   1   3519.50   3610.85    190.42 o
   7   8   1   2781.23   2660.62    109.39 o
   8   8   1  20131.40  21789.90    260.31 o
   9   8   1    168.10    194.15     23.02 o
  10   8   1    237.01    213.06     24.11 o
  11   8   1    441.28    438.32     33.68 o
  12   8   1  12185.20  12410.20    171.89 o
  13   8   1   1026.77   1105.44     52.72 o
  14   8   1   8640.19   8944.44    147.79 o
  15   8   1    228.02    265.06     36.65 o
  16   8   1    311.55    305.32     39.95 o
   8   9   1     30.20     40.62     20.63 <
   9   9   1  15478.40  16879.80    234.44 o
  10   9   1    250.26    203.03     28.96 o
  11   9   1   9607.00   9827.27    153.24 o
  12   9   1    137.00    124.70     20.93 o
  13   9   1     11.18     17.42     15.51 <
  14   9   1     17.03     -1.94     19.84 <
  15   9   1   3474.09   3584.55    128.55 o
   9  10   1    251.60    292.06     42.86 o
  10  10   1      4.07     21.99     18.99 <
  11  10   1    194.02    181.80     27.84 o
  12  10   1   1579.86   1504.62    120.14 o
  13  10   1      2.87    -12.27     19.51 <
  14  10   1   1437.83   1383.46     81.26 o
  10  11   1      8.65      9.45     23.65 <
  11  11   1     38.46     54.94     35.35 <
  12  11   1    216.88    241.68     55.40 o
  13  11   1     19.17     -3.39     23.96 <
   0   0   2 156009.00 147780.00    436.45 o
   2   0   2 176885.00 179601.00    623.07 o
   1   1   2 126447.00 144651.00    539.90 o
   2   1   2     18.98     13.27      8.66 <
   3   1   2  77107.60  78208.10    449.33 o
   4   1   2   2288.16   2145.44     77.82 o
   5   1   2 156313.00 172688.00    771.49 o
   6   1   2     48.67     66.18     18.51 o
   7   1   2  29885.00  29004.40    486.98 o
   1   2   2  11901.20  12626.10    164.22 o
   2   2   2  74899.30  82557.00    462.81 o
   3   2   2   1292.67   1271.28     59.56 o
   4   2   2  32526.70  31996.30    182.46 o
   5   2   2   3973.32   3822.00     83.33 o
   6   2   2   1902.46   1734.64     59.23 o
   7   2   2   1352.62   1339.33     55.11 o
   8   2   2  37870.30  37329.20    302.06 o
   9   2   2      0.78     10.15     18.20 <
  10   2   2   5135.12   5146.56    224.99 o
   2   3   2   1197.75   1224.55     59.06 o
   3   3   2  47741.40  51595.20    294.66 o
   4   3   2   1157.86   1173.67     37.23 o
   5   3   2   2375.19   2271.48     54.97 o
   6   3   2    983.72    928.03     36.88 o
   7   3   2   3073.74   3004.69     69.02 o
   8   3   2    148.97    139.70     20.66 o
   9   3   2  17399.30  17184.10    213.39 o
  10   3   2    856.30    810.91     49.42 o
  11   3   2   2230.20   2201.46     82.09 o
  12   3   2   1490.46   1472.06     83.34 o
   2   4   2    193.43    171.33     36.96 o
   3   4   2    498.41    482.23     41.75 o
   4   4   2    393.08    393.05     29.51 o
   5   4   2  10852.50  10409.30    122.98 o
   6   4   2  62109.50  61537.70    314.28 o
   7   4   2  18934.60  18331.70    176.17 o
   8   4   2    478.06    818.38     42.20 o
   9   4   2   4642.88   4517.69     92.87 o
  10   4   2   1983.68   2033.03     77.20 o
  11   4   2   1193.38   1234.98     61.66 o
  12   4   2  22692.30  23145.50    271.03 o
  13   4   2   6351.91   6347.79    146.37 o
  14   4   2    351.86    326.02     43.19 o
  15   4   2   2310.22   2230.94    169.27 o
   3   5   2 108969.00 111224.00    667.53 o
   4   5   2  51745.80  49738.50    339.83 o
   5   5   2   2378.81   2519.69     78.21 o
   6   5   2   3192.90   3061.39     72.32 o
   7   5   2   1195.35   1203.03     47.46 o
   8   5   2  13870.00  13601.70    159.93 o
   9   5   2  45373.40  43836.40    417.58 o
  10   5   2  20158.30  19726.70    200.80 o
  11   5   2   2210.33   2147.33     67.81 o
  12   5   2   3580.21   3535.21    107.56 o
  13   5   2   1944.43   2090.22     85.04 o
  14   5   2    917.82   1017.48     60.71 o
  15   5   2  10497.70  10997.50    238.52 o
  16   5   2   5760.56   6063.81    227.79 o
   4   6   2   1308.25   1232.74    108.44 o
   5   6   2  27735.20  27322.30    266.37 o
   6   6   2  54147.20  57193.50    392.49 o
   7   6   2  36047.50  35842.90    315.65 o
   8   6   2   1520.59   1518.13     55.67 o
   9   6   2   4275.81   4290.70     94.68 o
  10   6   2   2693.58   2691.86     76.55 o
  11   6   2   5641.94   5457.89    109.33 o
  12   6   2  13897.80  14078.00    178.10 o
  13   6   2  13818.40  14259.10    180.45 o
  14   6   2   1064.99   1116.61     63.32 o
  15   6   2   2433.56   2483.44    142.14 o
  16   6   2   2573.64   2755.47    154.57 o
   5   7   2   1055.85    903.38     96.09 o
   6   7   2    981.49    959.02     53.02 o
   7   7   2   5273.59   5199.44    125.38 o
   8   7   2   6544.58   6404.53    139.54 o
   9   7   2   8076.08   7671.23    128.60 o
  10   7   2  11108.90  10884.30    154.91 o
  11   7   2      6.56      6.94     14.24 <
  12   7   2   1101.33   1111.89     51.69 o
  13   7   2   3070.00   3037.18     84.85 o
  14   7   2   1059.92   1108.57     66.14 o
  15   7   2   2226.13   2232.45    136.61 o
   6   8   2   3599.98   3268.26    190.76 o
   7   8   2    127.87    159.65     25.59 o
   8   8   2   1294.31   1239.25     64.15 o
   9   8   2    100.86     91.99     20.75 o
  10   8   2   4317.84   4209.90    117.79 o
  11   8   2     17.81     27.17     14.84 <
  12   8   2    929.08    953.95     48.87 o
  13   8   2     14.19     81.99     23.53 o
  14   8   2    434.31    415.99     40.68 o
  15   8   2      0.65     -1.33     23.11 <
  16   8   2   2316.97   2607.06    144.52 o
   8   9   2   3161.11   3171.38    125.27 o
   9   9   2   1248.26   1305.68     67.51 o
  10   9   2   3777.30   3783.43    114.73 o
  11   9   2    864.43    887.22     56.74 o
  12   9   2    729.03    650.40     51.04 o
  13   9   2   2838.01   2729.71    103.17 o
  14   9   2    328.51    372.78     58.25 o
  15   9   2    332.88    322.32     51.86 o
   9  10   2   1869.39   1951.82    102.82 o
  10  10   2   2140.32   2190.51    135.13 o
  11  10   2   2640.25   2755.30    152.33 o
  12  10   2   1160.25   1211.19    101.64 o
  13  10   2   5917.41   6144.41    223.53 o
  14  10   2    415.61    404.05     61.16 o
  10  11   2  10965.20  10929.30    310.15 o
  11  11   2    237.94    258.07     52.52 o
  12  11   2   2087.20   2043.51    133.88 o
  13  11   2    707.47    656.56     76.82 o
   0   0   3     12.79     14.39      7.45 <
   2   0   3    110.18     99.90     11.51 o
   4   0   3    543.38   1055.14     61.57 o
   1   1   3     77.13     76.91      9.36 o
   2   1   3  43748.80  44465.40    339.94 o
   3   1   3   1417.43   1388.03     63.44 o
   4   1   3  47331.70  47951.90    400.23 o
   5   1   3   1635.24   2749.96    106.92 o
   6   1   3   1771.64   1731.28     81.78 o
   7   1   3    630.86    616.18     51.17 o
   0   2   3  21045.40  21235.70    222.12 o
   1   2   3 125449.00 133369.00    614.26 o
   2   2   3   5397.11   5698.30    129.05 o
   3   2   3   2235.27   2108.49     82.80 o
   4   2   3    934.15    943.96     58.50 o
   5   2   3  58862.10  59106.20    373.11 o
   6   2   3   9716.88   9058.47    157.62 o
   7   2   3  78279.10  78900.70    434.29 o
   8   2   3   5726.63   5439.67    116.97 o
   9   2   3   7662.18   7713.96    193.75 o
  10   2   3     92.75    154.90     39.04 o
   1   3   3   7456.22   7384.55    147.98 o
   2   3   3  91600.40  95079.80    572.73 o
   3   3   3  36920.30  39068.50    374.32 o
   4   3   3  96844.10  96336.60    625.07 o
   5   3   3  11626.60  11244.40    119.11 o
   6   3   3   5579.98   5348.91    109.98 o
   7   3   3   1275.02   1290.71     56.77 o
   8   3   3  23735.00  23193.20    246.26 o
   9   3   3  12093.50  11372.60    176.77 o
  10   3   3  41319.80  42139.10    349.29 o
  11   3   3   6117.07   5930.62    134.57 o
  12   3   3   7712.98   7684.39    157.39 o
  13   3   3     24.01     -4.27     25.96 <
   2   4   3   7943.36   7657.90    166.30 o
   3   4   3   1583.16   1548.95     78.40 o
   4   4   3   3215.47   3348.84     84.06 o
   5   4   3  19541.30  19254.70    289.42 o
   6   4   3  19542.00  18686.90    170.25 o
   7   4   3  28495.50  27502.70    212.47 o
   8   4   3   6408.88   6945.09    111.44 o
   9   4   3   4140.01   3982.22    106.76 o
  10   4   3    695.62    612.55     43.84 o
  11   4   3   2533.17   2454.99     87.46 o
  12   4   3   5907.87   5899.49    138.41 o
  13   4   3   9048.71   9191.05    176.52 o
  14   4   3   1908.78   2030.85     85.61 o
  15   4   3   3303.76   3536.99    161.76 o
   3   5   3   4195.10   4131.76    131.76 o
   4   5   3   2766.89   2758.88    110.08 o
   5   5   3    350.23    389.66     33.02 o
   6   5   3   1128.97   1060.12     52.85 o
   7   5   3    495.47    450.54     28.87 o
   8   5   3    133.81    137.24     21.90 o
   9   5   3   1769.62   1770.68     58.92 o
  10   5   3   1738.91   1757.82     60.22 o
  11   5   3    260.28    284.91     31.53 o
  12   5   3    986.93    946.21     55.81 o
  13   5   3    247.24    210.30     29.56 o
  14   5   3     56.45     79.78     25.11 o
  15   5   3    672.40    620.71     67.74 o
   4   6   3    522.27    506.14     49.71 o
   5   6   3   2215.93   2191.64     76.13 o
   6   6   3   3482.80   3643.01    101.01 o
   7   6   3   1751.91   1638.86     69.26 o
   8   6   3   3535.01   3476.25    101.72 o
   9   6   3     58.86     64.48     14.84 o
  10   6   3     53.36    149.14     22.53 o
  11   6   3   1330.33   1215.97     52.03 o
  12   6   3   1051.22   1101.82     50.08 o
  13   6   3    421.71    414.30     39.62 o
  14   6   3   1376.33   1291.80     95.65 o
   5   7   3  14797.30  14301.70    270.19 o
   6   7   3     47.41     46.92     15.96 <
   7   7   3    999.09   1026.47     56.90 o
   8   7   3   2322.74   2274.58     84.72 o
   9   7   3  13541.70  13620.40    207.72 o
  10   7   3   2961.90   2927.83     80.70 o
  11   7   3   9914.05   9894.14    148.79 o
  12   7   3    111.05    102.65     18.54 o
  13   7   3    128.71    135.45     23.11 o
   6   8   3  35094.90  34881.10    633.88 o
   7   8   3   2307.67   2150.62     83.36 o
   8   8   3  17415.60  18862.70    248.62 o
   9   8   3    129.84    126.15     24.26 o
  10   8   3    256.18    245.14     30.47 o
  11   8   3    380.04    371.58     38.35 o
  12   8   3  10086.60  10230.80    178.43 o
  13   8   3    879.93    894.12     76.68 o
  14   8   3   7606.20   7723.46    223.67 o
   8   9   3     27.53     22.75     11.60 <
   9   9   3  12869.20  14184.20    220.62 o
  10   9   3    229.33    198.67     32.08 o
  11   9   3   8495.56   8967.01    245.92 o
  12   9   3    121.51    114.34     30.86 o
  13   9   3      2.62      8.78     19.75 <
   9  10   3    210.45    232.65     47.37 o
  10  10   3      9.36     40.62     27.26 <
  11  10   3    177.30    187.10     39.56 o
  12  10   3   1287.97   1224.01     95.22 o
  10  11   3      5.23    -46.76     25.99 <
  11  11   3     26.19     11.48     16.02 <
   0   0   4 380551.00 389141.00    976.71 o
   2   0   4  14671.20  14557.10    145.93 o
   4   0   4   1543.42   2137.50     89.23 o
   1   1   4    257.64    293.94     13.09 o
   2   1   4   2389.50   2301.93     43.18 o
   3   1   4 183194.00 190832.00    837.25 o
   4   1   4   5700.40   5338.77    139.75 o
   5   1   4  10223.20  10797.40    208.17 o
   6   1   4     16.26     21.02     14.69 <
   7   1   4    936.35   1009.97     68.51 o
   8   1   4   2678.13   2574.99    111.78 o
   0   2   4  65826.10  67150.90    430.80 o
   1   2   4   1522.88   1464.03     47.60 o
   2   2   4    927.06   1100.46     60.92 o
   3   2   4   1091.08    962.67     59.07 o
   4   2   4   4924.81   4898.00    139.57 o
   5   2   4    947.45    969.43     64.49 o
   6   2   4  42221.30  43671.20    313.81 o
   7   2   4     90.92     77.39     16.84 o
   8   2   4      8.54     28.14     11.63 <
   9   2   4    114.88    137.30     29.32 o
  10   2   4   4401.79   4421.41    156.25 o
   1   3   4  12699.90  12585.80    205.79 o
   2   3   4    584.00    519.84     43.93 o
   3   3   4   5061.22   5181.43    142.73 o
   4   3   4    580.17    568.57     50.69 o
   5   3   4  14352.90  13980.40    247.91 o
   6   3   4    680.68    608.48     55.66 o
   7   3   4  12301.40  12576.80    177.05 o
   8   3   4     80.04     60.15     18.02 o
   9   3   4   1350.14   1422.09     64.21 o
  10   3   4    492.49    470.73     38.65 o
  11   3   4   3386.19   3410.16    102.89 o
  12   3   4   1173.52   1059.84     59.96 o
  13   3   4   3498.07   3719.03    222.64 o
   2   4   4  40896.40  40825.20    404.76 o
   3   4   4    246.87    239.40     34.08 o
   4   4   4  28789.70  31108.90    261.42 o
   5   4   4   5285.38   5178.60    109.05 o
   6   4   4   4300.17   4168.66    100.39 o
   7   4   4   9436.17   9087.73    151.70 o
   8   4   4  28253.40  27442.30    272.33 o
   9   4   4   2943.46   2775.05     90.75 o
  10   4   4   5763.02   5608.09    130.90 o
  11   4   4    779.93    743.76     49.26 o
  12   4   4   1627.46   1544.14     71.91 o
  13   4   4   3633.20   3645.96    112.31 o
  14   4   4  10399.80  11223.40    260.35 o
   3   5   4  14051.20  13480.70    247.53 o
   4   5   4  46420.60  45711.10    470.13 o
   5   5   4  42169.40  45173.10    338.96 o
   6   5   4   3444.63   3303.20     93.61 o
   7   5   4  12167.70  12026.90    204.25 o
   8   5   4  12726.70  12273.30    188.13 o
   9   5   4   5530.41   5393.35    125.67 o
  10   5   4  18156.60  18005.80    235.31 o
  11   5   4  21233.80  21082.00    262.07 o
  12   5   4   3904.83   4038.44    116.75 o
  13   5   4   1974.64   1940.57    102.16 o
   4   6   4  12269.50  11965.00    245.77 o
   5   6   4  21058.40  20791.20    239.59 o
   6   6   4   2467.76   2620.22     86.62 o
   7   6   4  25824.20  25085.40    270.69 o
   8   6   4  18890.10  18107.20    231.79 o
   9   6   4   3341.91   3180.89     99.91 o
  10   6   4   3135.39   3116.51     80.65 o
  11   6   4   4964.28   4974.03    128.74 o
  12   6   4    148.27    146.60     25.08 o
   5   7   4  11379.10  10882.60    242.33 o
   6   7   4    663.87    697.24     46.90 o
   7   7   4   2366.64   2494.41     88.39 o
   8   7   4   4539.59   4400.04    118.88 o
   9   7   4    199.15    194.25     26.44 o
  10   7   4   6652.53   6810.10    151.14 o
  11   7   4   8622.09   8513.56    193.78 o
  12   7   4    815.32    916.96     68.22 o
   6   8   4   2410.41   2373.48    118.58 o
   7   8   4    417.40    411.18     38.96 o
   8   8   4   4321.47   4516.07    121.74 o
   9   8   4      0.07    -24.93     16.93 <
  10   8   4    681.39    717.66     57.53 o
  11   8   4     87.45     80.42     21.50 o
  12   8   4   1693.26   1675.30     93.90 o
   7   9   4   1051.84    889.26    111.19 o
   8   9   4   2192.09   2089.56     85.10 o
   9   9   4   3264.05   3354.00    138.85 o
  10   9   4   3515.11   3559.44    142.73 o
  11   9   4   1247.80   1245.69     86.29 o
   9  10   4   1444.56   1413.64     95.72 o
  10  10   4    525.03    560.79     61.01 o
   0   0   5     80.57    114.49     17.75 o
   2   0   5    182.04    196.86     20.11 o
   4   0   5    117.64    410.37     45.25 o
   6   0   5     98.89     96.41     30.02 o
   1   1   5    221.93    237.13     12.45 o
   2   1   5  25359.40  24925.90    139.59 o
   3   1   5    442.83    429.23     28.45 o
   4   1   5  28852.20  28266.00    234.01 o
   5   1   5   1509.56   2361.81    105.51 o
   6   1   5   1235.38   1217.12     75.01 o
   7   1   5    224.42    205.92     34.77 o
   8   1   5   8043.04   7799.48    201.12 o
   0   2   5  10081.40   9811.86    131.97 o
   1   2   5  72567.00  70661.00    350.99 o
   2   2   5   4114.05   4366.72     89.44 o
   3   2   5   1259.84   1191.45     68.80 o
   4   2   5    920.17    837.87     60.30 o
   5   2   5  37351.80  36400.00    406.70 o
   6   2   5   5183.53   4999.52    155.12 o
   7   2   5  51300.60  53335.10    392.21 o
   8   2   5   4532.37   4435.69    152.60 o
   9   2   5   5082.71   4691.40    161.14 o
  10   2   5     15.41     70.48     31.65 <
  11   2   5   8848.74   9003.56    234.31 o
   1   3   5   5606.27   5548.73    142.59 o
   2   3   5  56004.40  54731.20    330.23 o
   3   3   5  20501.40  21778.20    302.76 o
   4   3   5  61731.30  59214.00    522.99 o
   5   3   5   8448.62   8101.59    195.69 o
   6   3   5   3721.54   3565.34    134.98 o
   7   3   5   1290.36   1321.51     85.09 o
   8   3   5  16285.70  15726.70    203.88 o
   9   3   5   7600.41   7439.76    145.46 o
  10   3   5  29265.90  29130.90    294.88 o
  11   3   5   4829.88   4785.43    123.25 o
  12   3   5   5588.77   5758.73    138.35 o
   1   4   5  24961.60  23564.30    448.62 o
   2   4   5   6307.08   5927.15    159.64 o
   3   4   5    998.53    893.99     65.18 o
   4   4   5   2764.61   3022.93    120.46 o
   5   4   5  12552.70  12131.40    249.09 o
   6   4   5  12158.40  11911.80    251.05 o
   7   4   5  19208.50  18174.00    316.18 o
   8   4   5   5338.42   5583.86    181.76 o
   9   4   5   2925.69   2845.95     91.75 o
  10   4   5    671.17    626.22     46.17 o
  11   4   5   1731.92   1733.93     74.88 o
  12   4   5   3883.40   3854.85    113.65 o
   2   5   5   1088.05    995.88     69.15 o
   3   5   5   2095.85   1983.67     98.53 o
   4   5   5   1662.16   1597.45     91.05 o
   5   5   5    435.33    469.76     34.75 o
   6   5   5    690.83    643.52     42.23 o
   7   5   5    538.92    472.59     54.62 o
   8   5   5     88.00     67.36     28.65 <
   9   5   5    953.05    922.81     76.90 o
  10   5   5   1176.16   1141.04     60.99 o
  11   5   5    303.75    331.95     35.56 o
   3   6   5      0.02      1.88     25.35 <
   4   6   5    168.39    162.38     33.50 o
   5   6   5   1495.44   1501.15     65.49 o
   6   6   5   2850.10   3060.41     93.51 o
   7   6   5   1177.49   1146.51     59.33 o
   8   6   5   2120.27   2065.09     78.99 o
   9   6   5     47.17     67.75     20.75 o
  10   6   5    113.04    189.73     42.34 o
   5   7   5   9155.24   8957.91    227.02 o
   6   7   5     34.01     21.69     17.11 <
   7   7   5    525.77    524.65     42.93 o
   8   7   5   1744.13   1700.48     74.55 o
   9   7   5  10312.00  10265.00    182.02 o
  10   7   5   2225.99   2203.05     87.41 o
   6   8   5  26797.50  26449.30    405.57 o
   7   8   5   1727.54   1649.15     74.76 o
   8   8   5  12020.30  12705.70    206.12 o
   9   8   5    110.08    160.38     29.11 o
  10   8   5    118.92    125.09     24.78 o
   8   9   5     15.01     59.24     22.05 <
   9   9   5   9987.83  10911.00    226.71 o
   0   0   6  50304.50  54093.20    377.78 o
   2   0   6  63887.90  64836.40    420.00 o
   4   0   6  35878.00  35007.90    371.55 o
   6   0   6  22898.40  22637.90    325.18 o
   1   1   6  42324.10  43959.40    170.49 o
   2   1   6    279.75    317.37     16.21 o
   3   1   6  25997.50  25687.60    206.06 o
   4   1   6   1052.82   1026.36     41.76 o
   5   1   6  60122.70  63316.20    380.08 o
   6   1   6     12.99      2.09     16.99 <
   7   1   6  13499.20  12868.80    255.38 o
   8   1   6   1119.51   1086.37     78.24 o
   9   1   6   9903.68   9820.77    345.72 o
   0   2   6    748.78    712.97     38.27 o
   1   2   6   3003.92   2901.73     58.76 o
   2   2   6  25535.40  26886.50    181.44 o
   3   2   6    285.02    221.55     31.90 o
   4   2   6  12751.70  12402.60    236.24 o
   5   2   6   1632.53   1593.38     88.60 o
   6   2   6    563.73    583.24     56.05 o
   7   2   6    657.20    708.74     62.80 o
   8   2   6  18081.80  17413.80    213.24 o
   9   2   6      0.60    -14.51     19.08 <
  10   2   6   2935.92   3031.11    136.64 o
  11   2   6   1040.46    959.95     79.32 o
   1   3   6   4634.05   4446.66     96.95 o
   2   3   6    292.79    279.17     25.93 o
   3   3   6  17978.50  18638.00    292.24 o
   4   3   6    404.16    421.02     47.17 o
   5   3   6   1397.27   1399.58     84.61 o
   6   3   6    409.29    391.62     47.56 o
   7   3   6   1664.75   1673.35     97.26 o
   8   3   6     87.23     66.09     22.96 <
   9   3   6   9212.23   9187.14    234.87 o
  10   3   6    370.23    350.17     33.99 o
  11   3   6   1396.97   1324.66     65.90 o
   1   4   6  12108.50  11462.70    221.18 o
   2   4   6     52.21     48.28     21.50 <
   3   4   6    225.77    207.16     23.96 o
   4   4   6    246.35    284.31     41.95 o
   5   4   6   4501.98   4397.00    152.87 o
   6   4   6  29937.70  28840.60    401.70 o
   7   4   6   8502.78   8102.48    216.96 o
   8   4   6    156.48    318.13     50.95 o
   9   4   6   2242.42   2144.06    116.36 o
  10   4   6   1270.18   1208.12     63.84 o
  11   4   6    598.81    502.84     60.31 o
   2   5   6  14816.70  15028.80    269.75 o
   3   5   6  49335.70  47830.60    497.01 o
   4   5   6  23189.70  22732.90    350.33 o
   5   5   6    914.13   1077.86     78.71 o
   6   5   6   1497.34   1419.79     91.55 o
   7   5   6    746.02    740.09     68.23 o
   8   5   6   6842.80   6934.01    207.43 o
   9   5   6  24147.00  23998.30    391.52 o
  10   5   6  10253.50   9823.13    256.00 o
   3   6   6    203.68    194.43     34.41 o
   4   6   6    801.91    708.70     64.41 o
   5   6   6  13272.70  13333.50    192.32 o
   6   6   6  27219.10  29147.40    287.62 o
   7   6   6  17894.50  17803.30    332.24 o
   8   6   6    543.63    537.64     61.56 o
   9   6   6   2194.80   2286.68    125.02 o
   4   7   6  10421.60  10000.10    350.04 o
   5   7   6    752.59    730.94     67.38 o
   6   7   6    492.78    463.72     37.87 o
   7   7   6   3148.73   3199.16    101.44 o
   8   7   6   3402.68   3436.35    114.88 o
   6   8   6   2073.78   1936.15    112.50 o
   7   8   6     75.83     74.54     18.39 o
   8   8   6    946.40    917.30     53.47 o
   0   0   7      3.52      6.72     10.15 <
   2   0   7      0.33      9.84      8.51 <
   4   0   7    328.16    476.07     35.96 o
   6   0   7      1.13     12.12     18.45 <
   1   1   7      0.43     17.87      7.87 <
   2   1   7  13403.40  13082.40    104.43 o
   3   1   7    481.68    476.62     26.14 o
   4   1   7  15537.00  15169.30    143.36 o
   5   1   7    351.77    858.45     49.38 o
   6   1   7    641.11    588.94     38.87 o
   7   1   7    330.68    326.00     43.26 o
   8   1   7   4867.30   4826.01    164.77 o
   9   1   7    183.73    203.85     41.04 o
   0   2   7   6667.52   6493.11    117.52 o
   1   2   7  39190.50  38709.90    224.02 o
   2   2   7   1440.34   1454.58     44.19 o
   3   2   7    725.84    711.19     35.72 o
   4   2   7    212.33    193.40     32.59 o
   5   2   7  20982.10  20936.30    323.68 o
   6   2   7   3816.93   3799.12    142.43 o
   7   2   7  30103.40  29502.40    403.83 o
   8   2   7   1991.81   1906.25    104.59 o
   9   2   7   3208.03   3151.60    139.10 o
  10   2   7     66.84     79.54     31.17 <
   1   3   7   2203.50   2187.84     62.57 o
   2   3   7  30038.00  29157.40    258.60 o
   3   3   7  13279.20  14364.20    259.22 o
   4   3   7  33933.50  33312.50    408.39 o
   5   3   7   3971.93   3895.70    143.29 o
   6   3   7   2091.12   1995.06    103.82 o
   7   3   7    389.88    402.52     51.16 o
   8   3   7   9622.52   9548.97    239.68 o
   9   3   7   5393.04   5415.41    184.62 o
  10   3   7  17644.70  17714.80    337.35 o
   0   4   7  11549.50  10953.20    315.01 o
   1   4   7  13794.10  13446.50    243.35 o
   2   4   7   2557.67   2550.93     80.31 o
   3   4   7    535.48    489.34     35.20 o
   4   4   7   1066.17   1107.61     77.14 o
   5   4   7   7312.68   6735.07    192.84 o
   6   4   7   8216.30   7990.16    215.60 o
   7   4   7  11293.20  11006.00    257.15 o
   8   4   7   2478.12   2705.86    130.13 o
   9   4   7   1698.36   1608.27    103.21 o
   1   5   7    366.83    454.23     75.18 o
   2   5   7    631.72    627.01     57.95 o
   3   5   7   1970.79   1949.26    102.96 o
   4   5   7    991.72    959.79     74.08 o
   5   5   7    115.03     73.81     22.63 o
   6   5   7    455.62    415.55     52.65 o
   7   5   7    158.61     90.41     29.53 o
   8   5   7     43.21     44.16     29.17 <
   9   5   7    963.47    861.05    111.40 o
   3   6   7      0.41    -59.12     25.05 <
   4   6   7    276.31    337.38     47.37 o
   5   6   7   1007.95    948.32     77.35 o
   6   6   7   1217.23   1278.33     91.23 o
   7   6   7    870.13    809.99     74.13 o
   4   7   7   2182.10   2112.57    114.78 o
   5   7   7   6656.64   6533.65    203.77 o
   6   7   7     22.33     29.14     16.63 <
   0   0   8  99615.70 111646.00    593.31 o
   2   0   8   3507.00   3404.94     71.79 o
   4   0   8    245.98    499.07     37.89 o
   6   0   8  57892.60  59645.90    440.77 o
   1   1   8     61.54     66.33      8.66 o
   2   1   8    717.11    721.20     25.84 o
   3   1   8  55158.60  54968.70    274.31 o
   4   1   8   1557.10   1518.34     46.79 o
   5   1   8   2656.71   2561.18     62.00 o
   6   1   8      4.36    -12.12     12.87 <
   7   1   8    515.31    557.24     40.20 o
   8   1   8    976.83    965.30     52.84 o
   9   1   8  27075.80  27401.20    408.32 o
   0   2   8  19940.10  19614.80    209.50 o
   1   2   8    608.93    606.38     29.08 o
   2   2   8    404.22    442.27     33.84 o
   3   2   8    232.80    213.58     18.11 o
   4   2   8   1825.15   1791.18     93.77 o
   5   2   8    409.52    389.92     47.10 o
   6   2   8  14859.70  15652.50    292.37 o
   7   2   8     69.38     88.81     31.05 <
   8   2   8     22.86      4.85     18.45 <
   9   2   8     27.80     68.30     27.93 <
   1   3   8   4708.49   4610.44     80.49 o
   2   3   8    112.90     91.84     15.84 o
   3   3   8   1611.58   1646.90     63.10 o
   4   3   8    133.43    125.82     29.05 o
   5   3   8   5524.75   5329.46    169.87 o
   6   3   8    214.75    157.11     32.68 o
   7   3   8   5021.35   5126.68    174.37 o
   8   3   8     44.81     72.15     25.65 <
   9   3   8    709.69    604.52     65.47 o
   0   4   8   3550.23   3363.07    176.01 o
   1   4   8   4386.93   4362.90    105.14 o
   2   4   8  13971.20  13355.20    183.01 o
   3   4   8     83.34     63.52     17.60 o
   4   4   8  10401.80  11006.20    243.45 o
   5   4   8   1721.69   1606.10     97.19 o
   6   4   8   1147.84   1104.76     83.41 o
   7   4   8   3180.54   2997.78    136.25 o
   8   4   8  11511.30  11165.90    269.14 o
   1   5   8  13091.00  12663.90    361.49 o
   2   5   8  10208.10  10106.90    228.11 o
   3   5   8   4047.85   3819.02    100.93 o
   4   5   8  15538.40  15656.20    300.16 o
   5   5   8  15981.30  17273.10    321.60 o
   6   5   8   1205.22   1205.59     88.08 o
   7   5   8   5180.75   5163.57    183.52 o
   2   6   8  10136.90  10023.10    341.71 o
   3   6   8    108.94     99.53     31.89 o
   4   6   8   5040.29   4696.42    117.27 o
   5   6   8   7634.24   7407.14    215.96 o
   6   6   8    603.15    524.04     60.98 o
   4   7   8   4516.55   4273.81    165.47 o
   0   0   9    111.68    138.78     23.20 o
   2   0   9     55.10     57.94     14.84 o
   4   0   9     17.68    113.16     22.50 o
   6   0   9    104.07     99.89     20.81 o
   8   0   9    103.43    139.12     47.55 <
   1   1   9     82.13     98.38     10.42 o
   2   1   9   6630.33   6495.42     83.54 o
   3   1   9     36.54     56.06     12.45 o
   4   1   9   7924.56   7756.76    106.28 o
   5   1   9    460.57    563.19     30.93 o
   6   1   9    363.40    348.50     28.29 o
   7   1   9     43.81     21.17     19.84 <
   8   1   9   2485.72   2530.47    123.21 o
   0   2   9   2244.16   2222.95     72.08 o
   1   2   9  19061.30  18895.70    162.74 o
   2   2   9   1215.04   1245.33     43.18 o
   3   2   9    327.26    340.08     28.14 o
   4   2   9    322.04    317.66     27.99 o
   5   2   9  10670.20  10616.70    235.45 o
   6   2   9   1261.21   1245.03     85.41 o
   7   2   9  15466.90  15290.20    297.32 o
   8   2   9   1514.89   1559.89     99.69 o
   1   3   9   1725.12   1717.98     50.82 o
   2   3   9  15281.20  15210.50    150.18 o
   3   3   9   5375.34   5896.27    171.60 o
   4   3   9  17513.70  17408.30    303.17 o
   5   3   9   2690.79   2663.64    122.19 o
   6   3   9   1096.31   1040.39     79.56 o
   7   3   9    514.56    519.39     57.95 o
   0   4   9   5044.40   4979.85    134.78 o
   1   4   9   6828.34   6460.46    114.34 o
   2   4   9   2086.25   2113.35     75.37 o
   3   4   9    285.58    303.99     30.71 o
   4   4   9    976.86   1075.20     79.04 o
   5   4   9   3654.12   3552.76    144.18 o
   6   4   9   3638.71   3680.29    151.05 o
   7   4   9   5868.13   4844.63    251.65 o
   1   5   9    446.29    469.28     75.28 o
   2   5   9    266.04    238.11     26.56 o
   3   5   9    583.22    547.30     39.26 o
   4   5   9    412.72    419.17     52.31 o
   5   5   9    205.24    240.20     42.04 o
   2   6   9    289.54    253.01     61.10 o
   3   6   9      0.08      2.57     13.84 <
   4   6   9     23.64     39.28     23.59 <
   0   0  10  10692.60  11529.40    193.62 o
   2   0  10  17079.00  16816.10    196.57 o
   4   0  10  10323.20  10221.70    160.71 o
   6   0  10   4874.81   4872.74    231.84 o
   8   0  10  16454.10  16260.30    453.52 o
   1   1  10  11396.90  12078.20    106.13 o
   2   1  10     98.32    119.46     13.05 o
   3   1  10   5242.94   5352.89     88.52 o
   4   1  10    332.33    345.56     28.20 o
   5   1  10  17032.20  17504.40    195.61 o
   6   1  10      1.85     22.66     19.78 <
   7   1  10   4543.06   4624.58    164.51 o
   0   2  10     33.29     37.41     13.15 <
   1   2  10    825.96    834.85     35.26 o
   2   2  10   7243.63   7504.68    104.75 o
   3   2  10     73.42     68.24     16.57 o
   4   2  10   3995.59   3908.02     93.58 o
   5   2  10    480.64    531.56     55.43 o
   6   2  10     26.45     49.82     21.02 <
   7   2  10    218.81    297.50     64.21 o
   1   3  10   1649.71   1805.66     52.64 o
   2   3  10     44.67     43.80     11.18 o
   3   3  10   5656.22   5856.71    135.49 o
   4   3  10     62.30     71.27     26.62 <
   5   3  10    609.98    594.35     60.37 o
   6   3  10     94.31     84.26     29.02 <
   0   4  10  15671.30  16312.30    248.04 o
   1   4  10   2946.15   2809.28     73.33 o
   2   4  10     99.06     95.74     18.99 o
   3   4  10     49.16     51.61     16.08 o
   4   4  10    198.26    284.48     43.95 o
   5   4  10   1124.50   1076.69     81.29 o
   1   5  10     38.64     16.60     19.35 <
   2   5  10   3810.21   3997.22    217.51 o
   3   5  10  14889.90  14510.30    287.13 o
   4   5  10   6324.04   5570.09    252.21 o
   0   0  11      0.18    -21.32     13.75 <
   2   0  11     10.89     26.35     17.11 <
   4   0  11    138.31    145.75     29.35 o
   6   0  11      0.30     18.78     30.86 <
   1   1  11      8.95      2.00      9.90 <
   2   1  11   3001.15   3023.60     65.93 o
   3   1  11    105.58    127.64     23.11 o
   4   1  11   3587.41   3613.18    107.38 o
   5   1  11     29.11     37.25     22.14 <
   6   1  11    141.88    173.55     28.80 o
   0   2  11   1598.81   1538.25     61.24 o
   1   2  11   8845.29   8768.46    112.00 o
   2   2  11    228.83    237.53     20.38 o
   3   2  11    164.30    181.67     22.14 o
   4   2  11     22.37     51.19     17.66 <
   5   2  11   4923.97   4930.82    164.10 o
   1   3  11    409.38    406.93     25.90 o
   2   3  11   6839.49   6856.86    121.98 o
   3   3  11   3369.62   3505.04     89.58 o
   4   3  11   7842.31   7881.60    206.43 o
   0   4  11   3009.07   2812.84    106.64 o
   1   4  11   3094.98   3081.80     94.94 o
   2   4  11    520.11    583.84     57.92 o
   3   4  11    127.41    102.16     28.87 o
   1   5  11     71.88    152.47     48.67 o
   0   0  12  22760.00  22961.00    390.40 o
   2   0  12    344.66    365.42     39.62 o
   4   0  12      3.02    101.31     38.22 <
   1   1  12     25.52     70.66     15.02 o
   2   1  12    156.39    147.66     21.35 o
   3   1  12  12953.40  13045.80    194.46 o
   4   1  12    400.68    358.43     34.65 o
   5   1  12    277.35    240.56     37.89 o
   6   1  12      2.03    -24.75     31.26 <
   0   2  12   4962.95   5073.45    202.27 o
   1   2  12    180.36    194.40     24.44 o
   2   2  12    291.59    290.15     39.47 o
   3   2  12     60.27     31.59     15.17 <
   4   2  12    747.02    665.63     48.35 o
   1   3  12   1470.10   1389.40     65.35 o
   2   3  12     12.99     -6.85     18.45 <
   3   3  12    627.61    673.82     57.71 o
   0   4  12    488.09    472.33     68.88 o
   1   4  12    862.48    857.38     67.77 o
   4   0  13      0.23      1.67     14.11 <
   2   1  13   1247.50   1251.42    104.61 o
   3   1  13      0.98     37.04     24.38 <
   4   1  13   1541.81   1486.49    119.19 o
   1   2  13   3573.60   3591.75    170.66 o
   2   2  13    269.80    304.89     54.40 o

#=======================================================================
#=======================================================================
