# Supplementary material for: Pressure-induced Pb–Pb bonding and phase transition in Pb2SnO4
Source: Acta Crystallogr B Struct Sci Cryst Eng Mater. 2020 Nov 3;76(Pt 6):979–91. doi: 10.1107/S205252062001238X (PMC8788844; doi:10.1107/S205252062001238X)
Supplement: Supplementary file 6 [file b-76-00979-Pb2SnO4-Pbam-P3sup6.hkl]

data_Pb2SnO4-Pbam-P3

#=======================================================================
# STRUCTURE-FACTOR LIST

loop_
 _refln_index_h
 _refln_index_k
 _refln_index_l
 _refln_F_squared_calc
 _refln_F_squared_meas
 _refln_F_squared_sigma
 _refln_observed_status
   2   1   0   7592.37   7089.68    197.64 o
   3   1   0 376650.00 359151.00   1966.59 o
   4   1   0  20970.40  22916.10    466.88 o
   5   1   0  25482.80  24641.30    531.44 o
   6   1   0    938.44    904.70    156.64 o
   7   1   0   2013.65   2045.91    249.50 o
   8   1   0   4100.28   3342.42    335.12 o
   9   1   0 111815.00 108955.00   2075.95 o
  10   1   0   2991.51   2734.91    330.48 o
   2   2   0    380.08    536.72     62.98 o
   3   2   0   1522.73   1438.68    112.48 o
   4   2   0   4177.08   4199.04    209.91 o
   5   2   0   4523.33   3399.15    205.40 o
   6   2   0 112790.00 115644.00   1316.76 o
   7   2   0   3571.96   3950.15    244.02 o
   8   2   0   3419.54   3053.07    225.64 o
   9   2   0    434.53    746.19    168.10 o
  10   2   0   6043.27   5568.44    478.20 o
  11   2   0   1699.41   1391.31    249.21 o
  12   2   0  24472.90  24226.70   1062.52 o
  13   2   0   2831.09   2254.72    331.48 o
  14   2   0   2026.85   2193.70    333.22 o
   2   3   0   2285.95   2916.08    241.46 o
   3   3   0  66292.50  68706.60    878.50 o
   4   3   0   4136.96   4179.52    224.04 o
   5   3   0   2974.00   3416.13    214.74 o
   6   3   0     11.20    166.44     50.04 o
   7   3   0  12598.30  12177.80    446.38 o
   8   3   0   1825.09    844.58    120.74 o
   9   3   0  16072.80  17853.50    574.73 o
  10   3   0   1153.10   1100.97    146.66 o
  11   3   0      8.01     65.98     35.19 <
  12   3   0      9.84     28.89     38.52 <
  13   3   0   5095.33   4286.08    452.73 o
  14   3   0    267.09    152.11     77.30 <
  15   3   0   3608.01   3495.67    422.08 o
  16   3   0    357.65    336.06    123.78 <
  17   3   0    121.99     92.77     67.97 <
   3   4   0      0.68     62.78     43.03 <
   4   4   0  23375.00  20396.70    537.97 o
   5   4   0    661.65    595.46     93.12 o
   6   4   0   3096.66   2839.38    212.78 o
   7   4   0   1299.38   1015.23    131.29 o
   8   4   0  11603.70  13390.60    492.25 o
   9   4   0   1100.30    798.55    125.42 o
  10   4   0   5341.84   4523.31    305.15 o
  11   4   0     82.93    286.33     77.24 o
  12   4   0    383.66    724.16    126.72 o
  13   4   0    623.60    693.73    126.02 o
  14   4   0   3717.62   3909.70    440.26 o
  15   4   0    458.42    255.14    110.48 <
  16   4   0   2302.05   1458.00    276.85 o
  17   4   0      9.55     79.55     76.97 <
   4   5   0  43315.70  39568.60   1137.38 o
   5   5   0  24489.40  24056.70    636.91 o
   6   5   0   4639.81   3635.99    250.62 o
   7   5   0  10881.90   9648.03    416.75 o
   8   5   0   9250.13   9187.64    421.70 o
   9   5   0     38.47     95.83     44.40 <
  10   5   0  13823.40  12408.10    510.78 o
  11   5   0   9659.07  11293.00    493.80 o
  12   5   0   4084.65   4307.67    308.83 o
  13   5   0   2783.90   2522.94    239.58 o
  14   5   0    236.79    382.59     97.35 o
  15   5   0     35.83     79.23     33.26 <
  16   5   0   3086.21   3540.58    428.04 o
  17   5   0   3021.23   3614.08    438.77 o
   4   6   0  11031.10  10571.30    624.09 o
   5   6   0  31003.00  30557.30   1083.17 o
   6   6   0     22.40      1.40     31.24 <
   7   6   0  41907.60  41339.10    906.49 o
   8   6   0   9682.67  10465.50    459.43 o
   9   6   0   8246.87   6928.16    379.67 o
  10   6   0   4812.11   4126.31    292.95 o
  11   6   0   5156.05   6181.26    369.66 o
  12   6   0    170.31    263.71     79.65 o
  13   6   0  15564.70  15660.50    604.55 o
  14   6   0   3988.34   4862.86    339.42 o
  15   6   0   4838.40   5013.25    346.21 o
  16   6   0    864.67    800.89    141.73 o
   5   7   0   6326.80   6461.19    511.41 o
   6   7   0   5329.74   5359.09    475.31 o
   7   7   0   3294.83   3252.99    371.39 o
   8   7   0  15923.00  15096.60    565.16 o
   9   7   0   1292.66   1063.12    150.72 o
  10   7   0  29740.40  31000.80    840.67 o
  11   7   0   4570.74   4339.31    308.40 o
  12   7   0   6831.09   7143.85    405.45 o
  13   7   0   1271.23   1318.96    179.32 o
  14   7   0   1715.89   1937.10    215.12 o
  15   7   0    366.77    578.98    118.23 o
  16   7   0   6809.05   6061.39    560.59 o
   6   8   0   4608.73   5362.12    496.31 o
   7   8   0  34445.40  32454.30   1228.93 o
   8   8   0   1682.63   1469.16    260.62 o
   9   8   0   5142.95   4613.32    469.03 o
  10   8   0   1642.64   1955.14    211.57 o
  11   8   0   3846.08   3947.50    307.15 o
  12   8   0   2408.89   1942.81    214.27 o
  13   8   0  10251.80  10795.50    510.95 o
  14   8   0    481.34    559.75    117.22 o
  15   8   0   4469.00   3751.54    302.80 o
   7   9   0   1230.20   1662.03    288.37 o
   8   9   0   2810.74   3362.38    402.54 o
   9   9   0   4588.06   5116.27    500.95 o
  10   9   0   7072.12   6674.10    578.53 o
  11   9   0    263.21    124.73     73.44 <
  12   9   0   2554.92   2125.72    229.68 o
  13   9   0    536.81    635.19    124.79 o
  14   9   0    479.11    472.88    149.29 o
   8  10   0   1221.66    653.32    181.01 o
   9  10   0    409.89    311.80    121.70 <
  10  10   0    364.77    574.50    172.84 o
  11  10   0    151.99    169.63     92.74 <
  12  10   0   1116.31   1369.53    268.68 o
   9  11   0    101.25    366.42    139.69 <
   2   0   1    414.88    459.83     56.42 o
   4   0   1     25.35    165.70     62.84 <
   1   1   1    596.38    428.10     51.33 o
   2   1   1  37507.90  36404.40    571.12 o
   3   1   1   1256.66   1886.83     82.74 o
   4   1   1  39973.40  39685.20    531.05 o
   5   1   1   2585.36   2640.41    192.06 o
   6   1   1   1804.65   2262.09    148.15 o
   7   1   1    136.70     39.59     25.12 <
   8   1   1   7816.68   7256.03    354.27 o
   9   1   1    323.41    853.25    124.53 o
  10   1   1  12601.50  12699.70    766.63 o
  11   1   1   1066.63   1729.07    291.70 o
   1   2   1 118318.00 119194.00   1570.30 o
   2   2   1  11101.60  11238.50    334.96 o
   3   2   1   2758.20   2812.11    113.66 o
   4   2   1   2065.36   1895.00     98.85 o
   5   2   1  47829.30  47294.00    546.09 o
   6   2   1  12212.40  13444.80    304.94 o
   7   2   1  67148.40  63834.10    842.70 o
   8   2   1   9742.04   9539.99    420.64 o
   9   2   1   7609.92   7552.12    311.75 o
  10   2   1     90.21     20.82     26.40 <
  11   2   1   8145.13   7500.95    407.23 o
  12   2   1   2400.93   3326.39    273.64 o
  13   2   1  16795.70  17434.30    649.40 o
  14   2   1   3260.28   3144.05    283.18 o
  15   2   1   4489.99   4856.97    524.68 o
   2   3   1  98987.40 107290.00   1191.91 o
   3   3   1  68090.10  69447.90    750.56 o
   4   3   1 100900.00 100369.00    802.22 o
   5   3   1  28843.40  26718.30    427.22 o
   6   3   1   6637.53   7060.05    229.08 o
   7   3   1   1334.84   1318.79    105.45 o
   8   3   1  20825.20  21127.30    433.19 o
   9   3   1  18751.10  20068.10    430.93 o
  10   3   1  39877.20  41001.80    642.33 o
  11   3   1  15012.60  14695.90    468.42 o
  12   3   1   8453.31   8668.12    366.88 o
  13   3   1    389.72   1293.39    177.54 o
  14   3   1   2134.63   2135.67    230.73 o
  15   3   1   3529.03   4128.13    322.61 o
  16   3   1   9039.64   9255.79    491.37 o
  17   3   1   4022.65   1375.58    261.84 o
  18   3   1   2981.05    190.71    105.56 <
   2   4   1  35117.30  32970.70   1012.82 o
   3   4   1   2380.85   3535.52    232.99 o
   4   4   1   8098.18   8726.92    379.29 o
   5   4   1  29770.30  29730.80    475.27 o
   6   4   1  56336.00  56652.90    681.14 o
   7   4   1  41699.10  40926.40    596.89 o
   8   4   1  29986.80  27972.30    504.79 o
   9   4   1   5743.25   5997.81    244.95 o
  10   4   1    166.21    177.97     43.15 o
  11   4   1   3658.34   3924.77    203.94 o
  12   4   1  12831.40  13446.80    382.65 o
  13   4   1  12351.20  13375.10    459.09 o
  14   4   1  10226.40  11602.80    436.65 o
  15   4   1   4168.74   4259.61    329.87 o
  16   4   1    609.88    721.06    133.53 o
  17   4   1    125.38    150.92     55.68 <
  18   4   1   1495.24   2253.45    337.48 o
   3   5   1  60096.80  57931.00   1458.08 o
   4   5   1  18099.00  16409.70    516.48 o
   5   5   1  23197.10  24615.90    538.62 o
   6   5   1   2498.31   2335.04    144.10 o
   7   5   1   1353.43   1048.20     97.95 o
   8   5   1   3290.84   3753.92    191.71 o
   9   5   1  20979.50  21006.70    453.89 o
  10   5   1   8483.47   8094.35    290.14 o
  11   5   1  14994.20  14794.50    401.33 o
  12   5   1   2128.33   2098.45    152.77 o
  13   5   1     62.13    232.22     50.13 o
  14   5   1     72.63    275.82     57.43 o
  15   5   1   4192.16   4070.55    262.51 o
  16   5   1   1485.78   2056.97    231.51 o
  17   5   1   3940.99   4011.77    444.25 o
  18   5   1   1287.35   1096.00    236.57 o
   4   6   1   2070.05   2068.73    292.10 o
   5   6   1    635.27    854.50    129.17 o
   6   6   1  12840.50  12520.20    405.76 o
   7   6   1   1416.79   1029.40    150.38 o
   8   6   1   6241.76   6175.20    249.47 o
   9   6   1   1049.61    947.26    100.70 o
  10   6   1     38.07    170.66     43.39 o
  11   6   1      4.32    160.56     42.61 o
  12   6   1   2979.09   3286.65    192.52 o
  13   6   1    741.92    703.63     87.65 o
  14   6   1   2986.68   3234.77    195.75 o
  15   6   1    526.67    418.07     71.48 o
  16   6   1     65.07    281.87    109.55 <
  17   6   1     30.00     55.89     59.03 <
   5   7   1    117.64    132.15     51.17 <
   6   7   1    254.84    850.40    134.53 o
   7   7   1      8.25    142.09     42.26 o
   8   7   1      5.94    110.71     40.06 <
   9   7   1     40.97     48.08     21.65 <
  10   7   1     32.86    194.80     43.56 o
  11   7   1      8.62     72.72     35.75 <
  12   7   1    230.53    432.03     71.81 o
  13   7   1      6.79     10.42     16.51 <
  14   7   1    204.64    100.52     38.78 <
  15   7   1     10.95     80.18     48.05 <
  16   7   1      4.51    129.44     47.10 <
  17   7   1     17.77     11.55     22.95 <
   6   8   1   7457.21   6934.31    398.52 o
   7   8   1    388.91    430.75     99.10 o
   8   8   1   2970.09   3055.56    263.59 o
   9   8   1    362.64    467.21     86.42 o
  10   8   1     48.34     47.84     14.61 o
  11   8   1      6.74     46.41     23.40 <
  12   8   1   1737.27   1891.07    148.56 o
  13   8   1     75.77    148.90     41.16 o
  14   8   1   1160.40   1709.93    195.73 o
  15   8   1    180.59    146.23     54.55 <
  16   8   1    125.18    141.77     88.46 <
   7   9   1    314.84    476.14    105.37 o
   8   9   1    272.79    559.59    117.66 o
   9   9   1   8879.87   9596.87    487.15 o
  10   9   1   1435.14   1380.56    184.11 o
  11   9   1   5836.08   6132.46    320.75 o
  12   9   1    762.88    625.59    106.50 o
  13   9   1     39.10     67.65     31.21 <
  14   9   1     19.71    173.66     57.25 o
  15   9   1   1990.47   2019.12    314.34 o
   8  10   1   7182.19   7694.58    444.45 o
   9  10   1    673.86    932.33    156.22 o
  10  10   1      0.02     32.34     28.54 <
  11  10   1    564.28    403.93    135.60 <
  12  10   1   4397.08   4690.79    477.96 o
  13  10   1   1598.76   2256.69    325.73 o
   9  11   1   5339.10   4705.80    481.30 o
  10  11   1   4369.30   4921.26    492.11 o
  11  11   1   2961.80   3210.63    397.58 o
   0   0   2 156650.00 178306.00   1044.68 o
   2   0   2 181274.00 189183.00   1458.17 o
   4   0   2  93670.50  93025.90   1159.88 o
   6   0   2  51191.00  49022.40   1332.26 o
   1   1   2 134264.00 143413.00   1208.75 o
   2   1   2    669.70    835.16     94.79 o
   3   1   2  92221.40  97893.70   1146.49 o
   4   1   2   5620.00   5697.91    205.43 o
   5   1   2 178016.00 177143.00   1524.18 o
   6   1   2     84.83    217.86     43.09 o
   7   1   2  25953.00  25100.00    533.12 o
   8   1   2   2975.45   2855.90    355.87 o
   9   1   2  25122.20  24580.30   1098.51 o
  10   1   2   1278.41   1127.79    241.29 o
  11   1   2  64269.40  67024.60   1929.78 o
  12   1   2     36.24    216.07    112.07 <
   0   2   2  22785.40  21193.90    658.61 o
   1   2   2  28129.30  27735.70    555.50 o
   2   2   2 108240.00 117934.00   1257.16 o
   3   2   2    184.39    662.98     97.03 o
   4   2   2  40533.50  41126.60    467.01 o
   5   2   2   8017.95   6532.65    203.27 o
   6   2   2  12441.40  12938.50    369.34 o
   7   2   2   7162.50   7736.55    299.81 o
   8   2   2  59980.80  58477.40    860.09 o
   9   2   2   1431.53   1819.74    202.03 o
  10   2   2   4581.35   4993.19    263.98 o
  11   2   2   1754.61   1396.06    176.57 o
  12   2   2   1182.42   1692.81    195.07 o
  13   2   2   3193.58   2642.49    251.33 o
  14   2   2  20240.80  11526.40    567.24 o
  15   2   2    224.93    275.35    134.35 <
   1   3   2  34613.30  32149.00    961.04 o
   2   3   2   1657.14   2607.17    195.63 o
   3   3   2   4219.26   4748.39    199.24 o
   4   3   2   2627.33   2315.91    144.16 o
   5   3   2  17744.60  16151.30    333.59 o
   6   3   2     14.84    405.14     51.52 o
   7   3   2   6758.49   7195.21    235.51 o
   8   3   2   1868.93   1555.09    121.03 o
   9   3   2   1982.83   1445.08    141.68 o
  10   3   2    732.21    701.00     99.83 o
  11   3   2  11890.50  11141.00    412.77 o
  12   3   2      0.83    119.29     41.96 <
  13   3   2   1574.27   2532.77    242.14 o
  14   3   2    375.20    314.09     89.78 o
  15   3   2    646.78    540.44    113.51 o
  16   3   2    219.42    161.67     67.08 <
  17   3   2   2588.06    765.67    182.65 o
  18   3   2     21.33     88.31     62.75 <
   2   4   2  11404.90  11713.40    636.71 o
   3   4   2     58.77    429.77     87.10 o
   4   4   2   4855.49   4821.08    297.11 o
   5   4   2   1223.29   1031.18    141.66 o
   6   4   2  12950.30  13782.40    334.37 o
   7   4   2   3281.32   2948.74    159.86 o
   8   4   2   4069.29   3259.58    173.65 o
   9   4   2   1426.18   1136.76    107.22 o
  10   4   2   2850.05   3063.71    173.56 o
  11   4   2     17.27    297.05     55.03 o
  12   4   2   6987.15   6925.06    329.35 o
  13   4   2   1138.56   1245.01    141.54 o
  14   4   2   1041.74   1139.16    138.53 o
  15   4   2    470.98    247.74     83.04 <
  16   4   2    415.10    838.22    180.53 o
  17   4   2     74.81     51.14     50.66 <
   3   5   2  36282.00  38346.80   1242.85 o
   4   5   2  28884.20  27727.10    574.35 o
   5   5   2    964.90    922.14    107.27 o
   6   5   2   2287.21   1569.36    142.48 o
   7   5   2   2420.28   3455.17    172.73 o
   8   5   2   6702.71   7005.16    257.42 o
   9   5   2  16745.30  15793.00    395.19 o
  10   5   2  11145.40  10806.00    333.18 o
  11   5   2    243.23    114.60     40.45 <
  12   5   2   2239.54   2122.75    153.72 o
  13   5   2   1272.30   1864.65    143.56 o
  14   5   2    140.99    336.04     73.74 o
  15   5   2   4388.19   3974.07    314.74 o
  16   5   2   3055.27   3771.96    395.85 o
  17   5   2     38.75    -68.66     53.04 <
   4   6   2   2967.66   2484.09    337.81 o
   5   6   2  27703.00  26658.80    596.47 o
   6   6   2  23322.10  25438.90    589.34 o
   7   6   2  41784.20  43041.90    782.84 o
   8   6   2    197.77    220.06     57.61 o
   9   6   2   7093.74   6666.13    263.89 o
  10   6   2   1836.66   2147.55    149.67 o
  11   6   2   4013.80   4048.22    209.01 o
  12   6   2   6256.78   6347.25    268.76 o
  13   6   2  16113.00  16227.80    432.43 o
  14   6   2     39.24     -9.24     29.07 <
  15   6   2   3990.69   4217.93    407.07 o
  16   6   2   1228.69   1117.33    212.96 o
   5   7   2   4046.28   3499.46    417.64 o
   6   7   2   5065.09   4203.90    297.59 o
   7   7   2   3416.04   3214.75    219.83 o
   8   7   2  13954.70  13466.10    453.65 o
   9   7   2   3618.43   4407.37    261.88 o
  10   7   2  31472.80  32871.40    604.77 o
  11   7   2    740.30    719.04     88.03 o
  12   7   2   6156.94   6056.70    263.61 o
  13   7   2   1201.57   1103.92    114.44 o
  14   7   2   1101.15   1506.50    166.71 o
  15   7   2   1666.42   1721.01    180.69 o
  16   7   2   7440.63   8291.97    572.53 o
   6   8   2   1433.71   1030.93    151.35 o
   7   8   2  29326.80  29169.70    815.15 o
   8   8   2   3139.31   3384.59    278.10 o
   9   8   2   3160.26   2760.41    211.49 o
  10   8   2   1749.25   2032.62    183.41 o
  11   8   2   2908.67   2948.20    223.35 o
  12   8   2    478.46    597.26     82.65 o
  13   8   2   9805.12  10571.70    452.55 o
  14   8   2   1461.68   1618.08    178.40 o
  15   8   2   3014.42   3253.58    357.77 o
   7   9   2   2785.43   2047.93    225.53 o
   8   9   2   2181.27   2225.19    229.60 o
   9   9   2    229.70    279.21     79.41 o
  10   9   2   7883.69   7540.26    358.10 o
  11   9   2   1976.83   2703.67    252.00 o
  12   9   2   2017.03   1527.27    243.89 o
  13   9   2   1330.91    924.31    196.10 o
  14   9   2    229.67    236.27    102.75 <
   8  10   2   1648.99   2189.16    233.99 o
   9  10   2    294.35    245.83     99.66 <
  10  10   2   1628.18   1138.57    218.51 o
  11  10   2     42.12    193.41     94.34 <
  12  10   2    345.70    429.42    138.54 o
  13  10   2    505.07    505.16    136.67 o
   9  11   2   2007.78   1508.33    256.33 o
  10  11   2     56.94    154.27     72.75 <
  11  11   2    125.06    210.99     93.39 <
  12  11   2      1.55    154.48     84.63 <
  11  12   2    281.71    240.46     86.92 <
   0   0   3    171.71     23.64     10.90 <
   2   0   3    102.23   1445.27     92.75 o
   4   0   3    631.94   3558.73    238.18 o
   6   0   3     26.62     10.04     17.22 <
   8   0   3      6.78    322.94    114.45 <
   1   1   3      3.51   2287.63    124.43 o
   2   1   3  26849.50  25789.80    465.45 o
   3   1   3   2690.38   1431.73    117.17 o
   4   1   3  29979.50  28281.50    702.31 o
   5   1   3    721.44   1423.46    160.80 o
   6   1   3   1516.78   1283.63    158.59 o
   7   1   3    641.94   2012.60    207.60 o
   8   1   3   6335.64   6323.85    382.35 o
   9   1   3    803.47    445.88    147.27 o
  10   1   3  10616.90  10978.40    768.51 o
  11   1   3    390.02    739.68    208.22 o
  12   1   3   2427.10   2096.91    353.83 o
   0   2   3  28497.20  22850.60    744.22 o
   1   2   3  80714.70  88101.90   1097.60 o
   2   2   3   4874.84   7354.61    331.65 o
   3   2   3   1966.18   1665.83    164.88 o
   4   2   3    429.00   1143.06    143.79 o
   5   2   3  36375.30  35015.10    575.97 o
   6   2   3  12967.80  11024.00    347.60 o
   7   2   3  52496.50  52359.30    800.62 o
   8   2   3   5743.03   6119.96    281.40 o
   9   2   3   6077.11   6451.38    294.59 o
  10   2   3    380.05    768.93    107.93 o
  11   2   3   6851.94   5979.52    299.83 o
  12   2   3   2871.93   3035.59    258.27 o
  13   2   3  14056.40  14771.80    589.96 o
  14   2   3   2074.05   1174.24    186.99 o
   1   3   3   8763.61  10561.50    570.95 o
   2   3   3  73056.90  69018.50   1100.07 o
   3   3   3  57797.90  53823.20    987.43 o
   4   3   3  77360.20  76991.80    974.18 o
   5   3   3  17322.10  18985.00    445.07 o
   6   3   3   5319.18   5477.23    192.89 o
   7   3   3    369.09   1122.88     86.57 o
   8   3   3  17041.00  16530.90    462.13 o
   9   3   3  18079.90  16618.70    486.76 o
  10   3   3  33125.70  34030.20    712.92 o
  11   3   3  10432.20  11561.60    419.20 o
  12   3   3   7210.05   7056.47    335.17 o
  13   3   3    639.51   1731.20    177.52 o
  14   3   3   1852.76   1915.16    213.51 o
  15   3   3   3745.77   3024.90    331.11 o
  16   3   3   7746.23   7884.33    550.91 o
   1   4   3  49329.00  48596.30   1359.20 o
   2   4   3  22127.40  23511.70    946.23 o
   3   4   3   1829.25   1504.59    172.49 o
   4   4   3   4222.42   5320.75    236.79 o
   5   4   3  23788.10  21784.70    692.03 o
   6   4   3  51499.30  46856.80    765.29 o
   7   4   3  34063.20  33713.30    540.11 o
   8   4   3  21419.90  22365.90    435.00 o
   9   4   3   4901.96   4653.38    204.63 o
  10   4   3      5.45    132.80     41.99 o
  11   4   3   3114.81   3427.44    226.64 o
  12   4   3  12592.80  11905.00    438.41 o
  13   4   3  10511.60  11562.70    439.56 o
  14   4   3   7613.32   9340.44    398.22 o
  15   4   3   3641.63   3990.74    373.57 o
  16   4   3    811.63    402.02    121.68 o
   2   5   3  10948.60   9924.83    647.78 o
   3   5   3  54260.10  48965.40   1492.72 o
   4   5   3  13991.90  15970.60    597.45 o
   5   5   3  15622.70  16944.10    626.98 o
   6   5   3   1980.18   1578.58    144.71 o
   7   5   3    502.78    732.05    100.65 o
   8   5   3   2734.65   3448.38    172.16 o
   9   5   3  20181.70  19522.80    435.79 o
  10   5   3   6885.45   6954.36    271.18 o
  11   5   3  11039.20  12010.40    350.56 o
  12   5   3   1769.56   1608.47    161.76 o
  13   5   3    195.53    171.65     49.45 o
  14   5   3     67.01    623.88    142.33 o
  15   5   3   4306.24   3126.04    323.29 o
   3   6   3     61.94    330.52    125.76 <
   4   6   3    872.11   1235.33    249.72 o
   5   6   3    521.12   1694.71    201.84 o
   6   6   3  12618.60  11314.00    400.92 o
   7   6   3   1128.48   1292.11    141.78 o
   8   6   3   3897.17   4817.95    263.44 o
   9   6   3    911.53    545.51     92.11 o
  10   6   3      3.64      7.84     18.83 <
  11   6   3      3.06    878.04     95.38 o
  12   6   3   3239.89   2965.42    186.02 o
  13   6   3    613.40    463.07     73.83 o
  14   6   3   2015.10   2802.25    303.37 o
   4   7   3    237.10    796.19    203.52 o
   5   7   3      1.70    -85.46     67.02 <
   6   7   3    228.64     87.04     32.88 <
   7   7   3     34.58     54.17     32.10 <
   8   7   3      3.88    817.82    113.38 o
   9   7   3    192.17     80.95     35.90 <
  10   7   3     23.17    174.52     50.57 o
  11   7   3     12.03     44.99     25.27 <
  12   7   3    210.43     98.77     31.51 o
  13   7   3     10.30      2.91     28.18 <
  14   7   3    170.64    400.55    116.32 o
  15   7   3      1.89     26.87     35.22 <
   5   8   3     20.15    842.14    220.49 o
   6   8   3   5114.66   4934.29    535.41 o
   7   8   3    280.29    495.00    111.19 o
   8   8   3   3263.27   2657.80    209.24 o
   9   8   3    298.85     41.70     33.32 <
  10   8   3    162.63    138.65     49.71 <
  11   8   3      4.33    567.01    114.00 o
  12   8   3   1108.62   1745.84    241.83 o
  13   8   3     49.55     45.14     24.59 <
  14   8   3   1288.72   1198.24    203.85 o
   6   9   3    267.65    106.38     79.77 <
   7   9   3    514.66    481.24    112.20 o
   8   9   3    235.79   1017.27    148.01 o
   9   9   3   6691.31   7305.43    414.93 o
  10   9   3   1199.77    826.50    168.41 o
  11   9   3   5804.08   5349.13    437.74 o
  12   9   3    687.35    292.92    101.57 <
  13   9   3      3.13    135.14     76.76 <
   8  10   3   6934.25   7012.91    515.05 o
   9  10   3    597.77    908.58    177.57 o
  10  10   3     20.13     -1.37     36.56 <
  11  10   3    506.36    645.82    155.80 o
   9  11   3   4071.46   4370.33    414.37 o
  10  11   3   3697.89   3369.33    363.70 o
   0   0   4 380010.00 357180.00   2058.07 o
   2   0   4  15814.10  15976.30    348.78 o
   4   0   4    675.19    509.86     94.25 o
   6   0   4 170186.00 182404.00   2967.44 o
   8   0   4  24870.50  25937.70   1167.94 o
   1   1   4    633.79    794.96     49.43 o
   2   1   4   3791.09   4064.66    164.34 o
   3   1   4 202872.00 210235.00   1575.32 o
   4   1   4   9272.65   9063.11    331.26 o
   5   1   4  14719.70  13782.90    432.43 o
   6   1   4    454.99    627.04    117.17 o
   7   1   4   1443.70   1340.03    173.57 o
   8   1   4   2555.82   2498.10    248.59 o
   9   1   4  76124.00  74120.80   1402.76 o
  10   1   4   2046.68   1667.39    310.08 o
  11   1   4   8811.64   9282.78    747.29 o
  12   1   4    171.85    330.61    145.99 <
  13   1   4   5162.42   4921.20    570.91 o
   0   2   4 113809.00 112253.00    974.08 o
   1   2   4   7587.65   7194.73    205.98 o
   2   2   4    267.63    813.14    115.26 o
   3   2   4    358.98   2547.06    213.90 o
   4   2   4   2296.00   3167.23    248.45 o
   5   2   4   3245.61   4027.50    294.53 o
   6   2   4  70273.70  69837.50   1277.44 o
   7   2   4   2762.78   2853.93    183.01 o
   8   2   4   2138.80   2092.20    171.11 o
   9   2   4    322.12   1007.85    113.51 o
  10   2   4   4477.30   4315.40    256.65 o
  11   2   4   1200.82   1494.33    158.03 o
  12   2   4  18010.20  18198.00    633.90 o
  13   2   4   2151.46   1224.52    182.86 o
  14   2   4   1294.45    629.39    140.97 o
   1   3   4   2856.16   4652.54    282.31 o
   2   3   4   1471.39   3000.58    231.84 o
   3   3   4  35335.70  33535.40    814.94 o
   4   3   4   2434.65   2186.98    216.61 o
   5   3   4   2059.36   1747.63    199.39 o
   6   3   4      6.61    955.22    150.32 o
   7   3   4   8284.95   9784.89    495.62 o
   8   3   4   1247.63   1244.67    137.63 o
   9   3   4  11107.90  11887.00    404.17 o
  10   3   4    850.37    792.04    107.52 o
  11   3   4     19.99    109.73     34.68 o
  12   3   4      6.48    324.60     67.26 o
  13   3   4   3934.61   3684.91    260.24 o
  14   3   4    193.70    200.99     76.77 <
  15   3   4   2859.70   3051.56    312.39 o
   1   4   4   1776.36   2190.63    294.03 o
   2   4   4  14136.00  13851.90    534.47 o
   3   4   4      6.60    878.16    137.61 o
   4   4   4  14487.70  15988.00    600.31 o
   5   4   4    465.05    469.83    104.78 o
   6   4   4   2092.83   1770.14    143.35 o
   7   4   4    899.29    752.22     99.89 o
   8   4   4   8219.88   8181.57    463.03 o
   9   4   4    762.56   1038.28    131.34 o
  10   4   4   4034.74   4753.67    374.22 o
  11   4   4     54.92    395.82     70.94 o
  12   4   4    335.96    642.69     99.49 o
  13   4   4    436.91    394.48     80.51 o
  14   4   4   3003.11   3095.09    293.66 o
   2   5   4  16049.20  13966.00    796.59 o
   3   5   4     40.97     77.74     40.48 <
   4   5   4  26677.90  25055.50    778.19 o
   5   5   4  16596.60  15253.70    617.62 o
   6   5   4   2995.49   2890.43    202.21 o
   7   5   4   7817.95   9198.10    496.21 o
   8   5   4   6315.78   6355.59    298.99 o
   9   5   4     14.34    130.42     36.02 o
  10   5   4   9627.56   9154.78    300.12 o
  11   5   4   7354.25   8604.50    370.01 o
  12   5   4   2884.51   3075.16    229.27 o
  13   5   4   2224.49   1698.40    211.20 o
   3   6   4    720.04    979.26    224.67 o
   4   6   4   7825.94   8130.95    655.29 o
   5   6   4  21038.60  20941.20    538.26 o
   6   6   4     25.07    -44.01     31.69 <
   7   6   4  28997.80  28917.80    652.59 o
   8   6   4   7350.64   7647.81    333.21 o
   9   6   4   5894.97   5088.72    285.69 o
  10   6   4   3715.36   3620.68    246.06 o
  11   6   4   3724.04   4352.87    214.10 o
  12   6   4    166.46    274.96     53.72 o
   4   7   4  41281.70  39544.20   1498.30 o
   5   7   4   4609.52   4844.97    528.49 o
   6   7   4   3768.48   3655.93    235.27 o
   7   7   4   2548.99   2521.35    198.70 o
   8   7   4  11431.80  10508.20    406.41 o
   9   7   4   1092.84    968.55    124.54 o
  10   7   4  21515.20  22264.60    612.66 o
  11   7   4   3588.58   3798.18    314.20 o
  12   7   4   5019.98   5255.02    363.89 o
  13   7   4   1051.76   1074.65    166.51 o
   5   8   4  16201.60  16043.90    990.10 o
   6   8   4   3553.92   3951.35    494.13 o
   7   8   4  24570.50  24324.30    741.07 o
   8   8   4   1345.74   1181.99    143.06 o
   9   8   4   3703.51   3506.45    245.54 o
  10   8   4   1362.61   2192.31    246.51 o
  11   8   4   2849.55   2886.30    280.39 o
  12   8   4   1957.66   1507.80    208.60 o
   6   9   4    933.36   1080.87    271.29 o
   7   9   4   1002.15   1693.92    190.27 o
   8   9   4   2022.07   2589.21    278.01 o
   9   9   4   3620.94   3759.01    334.79 o
  10   9   4   5179.60   4954.71    384.58 o
  11   9   4    238.36     52.95     38.84 <
   8  10   4    965.27    710.03    152.99 o
   9  10   4    297.00    295.13     99.90 <
  10  10   4    315.71    741.78    156.09 o
   0   0   5    405.36     57.86     24.35 <
   2   0   5    753.38   2924.33    159.49 o
   4   0   5    124.26   3201.31    173.40 o
   6   0   5    490.57    960.67    147.43 o
   8   0   5    508.53   1499.00    286.01 o
  10   0   5    125.28    871.15    227.27 o
   1   1   5    910.86   2938.30     90.46 o
   2   1   5  14901.80  14442.00    238.34 o
   3   1   5     18.94    581.29     52.29 o
   4   1   5  17103.50  16662.40    470.20 o
   5   1   5   2211.02   3486.05    223.94 o
   6   1   5    887.53   1118.30    133.43 o
   7   1   5     20.26   1235.19    175.32 o
   8   1   5   4135.50   4408.25    337.29 o
   9   1   5      1.09    640.59    131.20 o
  10   1   5   7255.75   6782.68    635.33 o
  11   1   5   1036.73   1678.67    322.84 o
  12   1   5   1663.82   1735.80    337.68 o
  13   1   5     41.88    577.70    199.94 <
   0   2   5   8489.12  11265.70    318.28 o
   1   2   5  49200.50  45694.30    551.37 o
   2   2   5   7017.00   5859.43    186.20 o
   3   2   5   1291.57   1040.80    143.30 o
   4   2   5   1980.34   1087.26    150.20 o
   5   2   5  23720.90  24483.80    755.85 o
   6   2   5   4149.55   5166.21    358.07 o
   7   2   5  35972.70  32364.00    912.94 o
   8   2   5   6831.90   6385.16    416.58 o
   9   2   5   4285.92   4123.33    239.24 o
  10   2   5      7.26    256.96     61.97 o
  11   2   5   4854.32   4926.27    284.37 o
  12   2   5    855.04   1653.03    230.27 o
  13   2   5  10370.50  10314.60    490.58 o
  14   2   5   2592.78    135.18     62.57 <
   1   3   5  11076.50   7416.38    299.67 o
   2   3   5  44354.40  42994.40    663.83 o
   3   3   5  26984.60  27894.70    773.16 o
   4   3   5  49009.50  46346.80   1040.17 o
   5   3   5  17785.40  14585.20    597.08 o
   6   3   5   3443.14   3727.93    302.82 o
   7   3   5   1400.92    676.57    133.42 o
   8   3   5  11546.60  12351.80    411.80 o
   9   3   5   8788.39  10957.90    385.88 o
  10   3   5  23480.80  23859.50    592.42 o
  11   3   5  10826.60   8942.61    378.07 o
  12   3   5   5137.13   5294.32    297.14 o
  13   3   5     75.26    843.40    141.92 o
   0   4   5  40439.30  45356.80   1356.28 o
   1   4   5  30263.50  27235.30   1088.12 o
   2   4   5  20703.90  16531.60    602.57 o
   3   4   5   1054.21   2149.82    221.07 o
   4   4   5   5933.83   4896.68    345.63 o
   5   4   5  15223.10  14697.00    609.52 o
   6   4   5  26523.80  29998.60    900.68 o
   7   4   5  22765.00  21099.20    764.14 o
   8   4   5  19591.70  16822.10    688.18 o
   9   4   5   3265.28   3881.48    243.56 o
  10   4   5    373.39    177.68     49.39 o
  11   4   5   2178.29   2324.62    193.29 o
  12   4   5   6585.46   7474.54    347.01 o
   1   5   5  11412.40   8190.45    617.98 o
   2   5   5   7324.31   6411.17    562.05 o
   3   5   5  27519.20  30010.60    861.09 o
   4   5   5   9849.33   8010.76    450.00 o
   5   5   5  15319.10  13250.30    412.73 o
   6   5   5   1387.08   2864.01    278.51 o
   7   5   5   1429.68    959.54    121.68 o
   8   5   5   1910.72   2142.24    170.57 o
   9   5   5  10618.40  11997.90    600.41 o
  10   5   5   5106.55   4197.84    366.90 o
  11   5   5  10685.50   9503.69    398.99 o
   2   6   5   5857.54   3860.83    448.62 o
   3   6   5     32.17   2701.96    387.23 o
   4   6   5   2003.18   1584.83    206.47 o
   5   6   5    304.93    347.94     65.90 o
   6   6   5   5983.05   7188.46    321.04 o
   7   6   5    742.73    707.81     96.17 o
   8   6   5   4924.11   3991.82    248.43 o
   9   6   5    601.93   1893.08    183.66 o
  10   6   5    135.83    248.17     58.47 o
   3   7   5     58.43     38.22     54.79 <
   4   7   5    122.27    -10.96     25.30 <
   5   7   5    290.86    105.69     78.11 <
   6   7   5    129.04   2710.10    207.07 o
   7   7   5    108.81    116.47     44.10 <
   8   7   5      9.04    209.32     58.26 o
   9   7   5      3.22     36.58     33.23 <
  10   7   5     12.20    194.95     67.71 <
  11   7   5     58.14     32.78     23.99 <
   5   8   5     12.14   -131.97     91.11 <
   6   8   5   5628.95   5025.04    574.21 o
   7   8   5    238.94    183.23     48.26 o
   8   8   5   1334.11   2222.06    219.99 o
   9   8   5    205.15    910.41    142.84 o
  10   8   5      0.36     17.55     19.54 <
   7   9   5     66.29    368.44     97.14 o
   8   9   5    138.69    106.37     47.19 <
   9   9   5   6390.86   5948.49    389.33 o
   8  10   5   3951.74   3693.61    324.78 o
   0   0   6  50862.70  51038.20    823.35 o
   2   0   6  66967.60  63841.60    792.15 o
   4   0   6  34391.30  32205.90    589.86 o
   6   0   6  22389.90  20974.70    699.79 o
   8   0   6  58051.40  57050.60   1795.46 o
  10   0   6   3119.70   3620.52    478.76 o
   1   1   6  45327.60  45281.90    388.77 o
   2   1   6    903.70   1125.06     67.49 o
   3   1   6  30611.50  30271.30    427.27 o
   4   1   6   2505.03   2245.39    134.93 o
   5   1   6  68785.60  67912.80    792.45 o
   6   1   6     64.98    588.01     73.47 o
   7   1   6  11982.50  10676.10    432.27 o
   8   1   6   1400.08   1891.00    230.73 o
   9   1   6  10880.80  10618.20    551.51 o
  10   1   6    724.53    528.59    184.86 <
  11   1   6  33615.60  34005.80   1475.99 o
  12   1   6     23.05    212.98    111.54 <
   0   2   6   7132.42   6443.41    252.17 o
   1   2   6   7760.45   7838.84    213.75 o
   2   2   6  37567.70  37861.20    487.34 o
   3   2   6     18.76   1808.47    119.58 o
   4   2   6  16314.90  13962.10    444.74 o
   5   2   6   3259.68   4431.09    328.59 o
   6   2   6   4447.39   4486.66    341.87 o
   7   2   6   3150.10   3306.13    300.05 o
   8   2   6  28589.10  28494.30    896.76 o
   9   2   6    657.15   1226.69    191.18 o
  10   2   6   2731.79   2415.24    272.75 o
  11   2   6    911.19   1302.80    155.64 o
  12   2   6    397.13    674.80    124.58 o
   1   3   6  12897.80  13157.70    327.38 o
   2   3   6    857.20   2232.18    217.32 o
   3   3   6   1514.79   1819.25    202.98 o
   4   3   6   1204.22    900.68    146.31 o
   5   3   6   8859.38   9691.23    496.30 o
   6   3   6     10.94   1396.79    191.12 o
   7   3   6   3541.63   3200.14    298.08 o
   8   3   6    958.95   2069.44    245.85 o
   9   3   6   1284.49   1351.22    200.95 o
  10   3   6    421.60    485.69     84.76 o
  11   3   6   6824.71   6481.28    326.73 o
   0   4   6  14225.90  12862.40    742.92 o
   1   4   6   2192.47   3010.75    370.39 o
   2   4   6   4422.66   6423.54    382.80 o
   3   4   6     28.10   1351.07    126.39 o
   4   4   6   2377.78   2836.39    266.77 o
   5   4   6    451.30    667.20    132.79 o
   6   4   6   7066.71   8058.02    478.76 o
   7   4   6   1346.80   1257.52    189.76 o
   8   4   6   2183.90   2525.98    272.58 o
   9   4   6    632.91   1495.34    216.78 o
  10   4   6   1860.19   1665.37    232.88 o
  11   4   6      5.10    467.41    183.99 <
   1   5   6   1472.70   1169.68    240.40 o
   2   5   6   7207.87   6040.06    561.36 o
   3   5   6  17630.70  18783.60    692.90 o
   4   5   6  13219.50  12304.80    578.34 o
   5   5   6    533.44   1380.30    195.69 o
   6   5   6   1121.85   1339.36    196.17 o
   7   5   6   1447.13   1599.18    219.44 o
   8   5   6   3321.81   2955.26    303.52 o
   9   5   6   9568.82   9501.90    551.69 o
  10   5   6   5756.88   4679.21    398.62 o
   2   6   6    513.22    747.81    204.13 o
   3   6   6    412.17    862.22    221.52 o
   4   6   6   1698.15   1516.74    204.16 o
   5   6   6  13234.70  12905.00    425.38 o
   6   6   6  12270.60  13478.40    444.26 o
   7   6   6  20605.50  20850.40    559.03 o
   8   6   6    204.04    223.20     61.29 o
   9   6   6   3650.16   3068.50    321.62 o
   3   7   6   4623.87   4574.47    526.47 o
   4   7   6  30331.40  27717.10   1316.43 o
   5   7   6   2385.37   1997.75    354.05 o
   6   7   6   2515.62   2218.90    189.74 o
   7   7   6   2135.38   2019.98    178.29 o
   8   7   6   7255.44   7125.77    311.75 o
   9   7   6   2242.85   2824.24    195.16 o
   4   8   6   3047.46   2853.27    438.87 o
   5   8   6   9229.28   9099.83    775.12 o
   7   8   6  15589.20  14965.40    516.81 o
   8   8   6   2002.69   2357.10    201.39 o
   7   9   6   1788.24   1137.14    155.06 o
   0   0   7    320.96     -2.44     14.49 <
   2   0   7    489.71   2615.16    136.98 o
   4   0   7    773.15   5083.69    242.49 o
   6   0   7    102.99    108.75     37.89 <
   8   0   7    204.63    722.41    199.00 o
  10   0   7   1059.44   3338.31    456.77 o
   1   1   7    255.90   3467.18    110.30 o
   2   1   7   8528.37   7560.73    178.06 o
   3   1   7   1567.98    486.41     54.61 o
   4   1   7   9846.30   9240.71    245.98 o
   5   1   7      7.05   1184.47     94.46 o
   6   1   7    575.49    600.15     71.84 o
   7   1   7    695.87   3158.25    184.65 o
   8   1   7   2476.00   2580.06    221.04 o
   9   1   7    693.58    369.50    106.65 o
  10   1   7   4619.27   4653.53    382.31 o
  11   1   7      7.99    420.31    181.02 <
   0   2   7  10767.30   6997.69    274.36 o
   1   2   7  25103.70  25045.40    398.85 o
   2   2   7    686.77   2823.16    141.59 o
   3   2   7    693.58   1006.29     77.82 o
   4   2   7      1.04   1211.43    135.12 o
   5   2   7  13121.70  13264.00    463.53 o
   6   2   7   6308.10   4047.88    328.75 o
   7   2   7  20314.50  20435.00    757.59 o
   8   2   7   1356.11   2349.79    260.07 o
   9   2   7   2422.87   2516.84    275.17 o
  10   2   7    458.06   1044.05    136.17 o
   1   3   7   1784.92   3272.91    148.35 o
   2   3   7  24513.20  22414.10    392.48 o
   3   3   7  22911.50  18276.30    454.99 o
   4   3   7  27507.00  27611.20    836.04 o
   5   3   7   4453.19   6543.80    412.08 o
   6   3   7   2037.77   1822.14    225.12 o
   7   3   7      2.15    391.86    103.61 o
   8   3   7   6959.12   6766.50    452.39 o
   9   3   7   9027.24   7566.48    489.47 o
  10   3   7  14325.40  14452.30    690.99 o
   0   4   7  33812.20  26151.40   1093.67 o
   1   4   7  17462.70  15455.40    488.49 o
   2   4   7   6116.20   7805.38    312.01 o
   3   4   7    620.78    474.82     73.90 o
   4   4   7    827.94   1961.59    225.32 o
   5   4   7   9062.12   7591.59    458.12 o
   6   4   7  23645.50  18925.40    740.75 o
   7   4   7  13693.70  14008.10    643.00 o
   8   4   7   7386.35   7578.79    541.47 o
   9   4   7   2151.84   1934.15    251.91 o
   1   5   7   2769.36   4802.30    498.33 o
   2   5   7   3831.51   3256.43    409.80 o
   3   5   7  24144.30  20151.80    736.03 o
   4   5   7   5275.20   6798.05    435.14 o
   5   5   7   4879.65   6562.50    431.58 o
   6   5   7    796.20   1123.98    178.47 o
   7   5   7     33.58    352.28    104.74 o
   8   5   7   1194.66   1388.39    209.26 o
   1   6   7    778.33   2066.76    336.90 o
   2   6   7   1009.59   1943.34    329.05 o
   3   6   7     18.29   1320.83    276.56 o
   4   6   7    106.62    528.53    125.26 o
   5   6   7    183.79   2069.01    163.93 o
   6   6   7   6585.85   5279.32    404.84 o
   7   6   7    379.76    885.89    170.41 o
   3   7   7    310.77    110.56    103.70 <
   4   7   7     68.04    632.64    198.90 o
   5   7   7     34.09     63.01     58.32 <
   6   7   7    100.09    415.51     66.28 o
   7   7   7    116.39    -11.91     10.19 <
   0   0   8  99073.00  99042.10   1253.86 o
   2   0   8   3535.72   3696.02    167.97 o
   4   0   8     60.43     96.57     31.83 o
   6   0   8  56261.90  55071.90    848.56 o
   8   0   8   7108.15   8741.82    722.86 o
  10   0   8   2775.41   2744.69    421.71 o
   1   1   8    136.36    258.72     31.03 o
   2   1   8   1060.56   1337.16     79.01 o
   3   1   8  61787.00  59039.30    642.16 o
   4   1   8   2421.70   2504.54    130.06 o
   5   1   8   3916.97   3689.35    165.78 o
   6   1   8    128.33    528.15     57.37 o
   7   1   8    795.87    700.65     88.78 o
   8   1   8    913.70   1100.15    117.59 o
   9   1   8  29556.20  28111.90    762.59 o
  10   1   8    768.36    690.41    209.45 o
   0   2   8  34583.80  32428.30    602.13 o
   1   2   8   2638.34   2602.96    130.34 o
   2   2   8     20.54    406.03     54.11 o
   3   2   8     51.15   2128.10    122.11 o
   4   2   8    996.43   1769.66    166.28 o
   5   2   8   1251.51   2534.39    204.99 o
   6   2   8  24661.10  23542.90    644.48 o
   7   2   8   1148.14   1142.57    178.22 o
   8   2   8    446.17    632.79    137.18 o
   9   2   8    157.69    783.40    159.32 o
   1   3   8   1465.02   2606.22    139.33 o
   2   3   8    528.11   1485.60    106.80 o
   3   3   8  10939.80  10409.60    273.85 o
   4   3   8    877.15    707.41    133.24 o
   5   3   8   1191.13   1136.18    174.15 o
   6   3   8      4.21   1558.87    209.74 o
   7   3   8   3545.58   5479.62    405.94 o
   8   3   8    506.80   1386.16    207.36 o
   9   3   8   4571.58   4455.28    538.24 o
   0   4   8    429.97    356.00     81.34 o
   1   4   8    551.22    758.14     84.02 o
   2   4   8   5299.50   5154.56    284.65 o
   3   4   8      5.52   1105.00    124.63 o
   4   4   8   5686.26   8210.99    470.93 o
   5   4   8    152.36    483.02    117.24 o
   6   4   8   1045.12    657.94    139.16 o
   7   4   8    290.06    269.15     89.36 o
   8   4   8   3758.07   3773.33    353.39 o
   1   5   8   6490.59   9631.52    708.77 o
   2   5   8   5024.31   4750.26    282.98 o
   3   5   8      4.52      2.88     19.24 <
   4   5   8   8647.10   8401.62    341.91 o
   5   5   8   6973.94   6157.50    428.70 o
   6   5   8   1039.84   1604.58    224.91 o
   7   5   8   3602.12   4225.53    369.69 o
   1   6   8  15425.60  14020.20    899.04 o
   2   6   8   5322.61   4857.15    534.18 o
   3   6   8    236.30    481.30    173.25 <
   4   6   8   3509.75   4319.57    361.26 o
   5   6   8   7644.09   7165.80    474.12 o
   2   7   8  12979.40  13240.50    918.05 o
   3   7   8    708.08    616.69    198.43 o
   0   0   9    557.57     77.66     33.89 <
   2   0   9    518.49   2520.88    168.63 o
   4   0   9    273.80   3362.55    202.54 o
   6   0   9    672.82    635.43     95.25 o
   8   0   9    404.82   1415.91    295.08 o
   1   1   9    606.39   2556.63    100.59 o
   2   1   9   4032.59   3800.77    145.09 o
   3   1   9    143.14    115.49     28.63 o
   4   1   9   4575.30   4656.20    181.54 o
   5   1   9   1165.13   1867.78    123.15 o
   6   1   9    244.12    355.06     50.69 o
   7   1   9    152.67   1596.13    138.09 o
   8   1   9   1218.70   1510.64    171.15 o
   9   1   9     98.72    611.44    188.78 o
   0   2   9   1111.58   2324.72    165.36 o
   1   2   9  12960.20  12145.00    291.00 o
   2   2   9   2832.34   2455.79    134.40 o
   3   2   9    398.94    321.84     47.61 o
   4   2   9   1108.99    756.21    109.69 o
   5   2   9   6905.31   7033.27    284.24 o
   6   2   9    549.06   1272.84    150.96 o
   7   2   9  11261.70   9759.36    430.39 o
   8   2   9   2896.69   2522.77    278.38 o
   1   3   9   4417.00   2218.80    126.78 o
   2   3   9  12299.10  11871.10    299.41 o
   3   3   9   5778.74   7746.39    240.47 o
   4   3   9  13956.90  13345.10    386.54 o
   5   3   9   6512.59   4787.09    365.36 o
   6   3   9   1001.64   1188.49    186.35 o
   7   3   9    863.57    210.49     76.84 <
   0   4   9   9153.98  13070.50    487.90 o
   1   4   9   8504.09   8024.04    273.28 o
   2   4   9   7645.67   5181.34    201.29 o
   3   4   9    275.59    849.08    113.80 o
   4   4   9   2592.04   1773.56    222.01 o
   5   4   9   4472.76   4476.65    358.59 o
   6   4   9   6760.74   8780.78    511.72 o
   1   5   9   4646.75   2561.62    192.68 o
   2   5   9   1987.34   1882.37    179.56 o
   3   5   9   6794.66   8906.49    351.63 o
   4   5   9   2993.13   2577.20    188.24 o
   5   5   9   6038.94   4356.46    367.11 o
   0   6   9   1941.38    381.95    151.00 <
   1   6   9    366.24    417.58    155.65 <
   2   6   9   2665.14   1302.27    275.49 o
   3   6   9      2.94   2324.24    215.23 o
   0   0  10  10827.70  10367.10    409.97 o
   2   0  10  18389.20  17030.70    447.13 o
   4   0  10  10191.70   9030.21    334.62 o
   6   0  10   4733.18   4743.68    350.71 o
   8   0  10  17975.70  17043.80   1020.32 o
   1   1  10  12295.60  12066.40    221.59 o
   2   1  10    289.26    541.74     56.37 o
   3   1  10   5956.12   6186.88    212.33 o
   4   1  10    765.82    673.87     83.31 o
   5   1  10  19526.80  18684.90    452.09 o
   6   1  10     29.83    450.75     91.14 o
   7   1  10   4197.37   3740.17    266.89 o
   8   1  10    452.77    837.78    218.34 o
   0   2  10   1026.88   1077.50    114.26 o
   1   2  10   1929.50   2118.26    120.88 o
   2   2  10  10483.70  10583.70    280.69 o
   3   2  10      7.61   1324.96    118.90 o
   4   2  10   5135.70   4248.15    265.70 o
   5   2  10    892.38   1487.96    134.63 o
   6   2  10    638.67    781.09     98.30 o
   7   2  10    838.89    928.88    159.40 o
   8   2  10   9095.55   8933.55    699.46 o
   1   3  10   4169.23   4346.08    176.96 o
   2   3  10    264.70   1115.84     95.18 o
   3   3  10    752.70    816.90     79.54 o
   4   3  10    406.84    465.55     70.98 o
   5   3  10   3044.39   3878.58    261.75 o
   6   3  10      7.95   1293.69    196.50 o
   0   4  10   5163.73   4508.46    293.20 o
   1   4  10    446.69    697.28     81.08 o
   2   4  10   1600.84   2500.38    144.22 o
   3   4  10      4.08   1056.75     93.99 o
   4   4  10    975.70   1535.47    207.23 o
   5   4  10     86.78    482.29    117.00 o
   1   5  10    718.26   1285.58    109.35 o
   2   5  10   1844.82   1042.81    168.14 o
   3   5  10   6122.31   6494.79    430.00 o
   0   6  10   4929.56   4718.99    511.86 o
   1   6  10   8004.93   7236.68    657.80 o
   0   0  11    301.70    -23.46     28.33 <
   2   0  11    542.11   1476.08    170.35 o
   4   0  11    540.77   3185.98    267.94 o
   6   0  11    113.62    139.42     82.29 <
   1   1  11    399.16   2005.35    118.55 o
   2   1  11   2032.54   1786.27    111.73 o
   3   1  11    697.66    112.65     41.67 <
   4   1  11   2221.77   2096.89    181.61 o
   5   1  11     86.69    675.67    105.72 o
   6   1  11    129.69    102.18     41.78 <
   7   1  11    484.19   2065.27    342.21 o
   0   2  11   3295.89   1611.51    138.17 o
   1   2  11   5553.64   5730.48    202.68 o
   2   2  11      2.35    867.20     81.22 o
   3   2  11    195.92    314.84     55.44 o
   4   2  11    118.57    809.31    114.69 o
   5   2  11   3146.96   3494.56    245.04 o
   6   2  11   2199.79   1002.74    230.50 o
   7   2  11   5139.89   5425.19    554.92 o
   1   3  11    119.79    679.63     69.85 o
   2   3  11   5768.46   5137.94    232.47 o
   3   3  11   6732.93   4257.64    218.21 o
   4   3  11   6388.37   6390.15    274.36 o
   5   3  11    465.17   1720.17    286.05 o
   6   3  11    482.18    397.69    138.87 <
   0   4  11   9460.61   6560.69    351.86 o
   1   4  11   4058.96   4242.90    244.94 o
   2   4  11    851.89   1771.56    141.64 o
   3   4  11    137.87    136.13     38.81 o
   4   4  11     17.88    421.68     90.87 o
   1   5  11    314.33   1107.11    171.98 o
   2   5  11    790.79   1394.58    175.32 o
   0   0  12  22626.50  22672.20    863.22 o
   2   0  12    286.02    490.24     95.62 o
   4   0  12     21.43     38.78     26.49 <
   1   1  12     19.20     26.37     30.88 <
   2   1  12    199.21    399.63     71.12 o
   3   1  12  14706.40  14130.40    452.10 o
   4   1  12    545.43    535.49     91.41 o
   5   1  12    455.51    509.88    109.82 o
   6   1  12     31.86    280.39    124.13 <
   0   2  12   8491.35   7793.81    567.71 o
   1   2  12    692.66    585.93     87.29 o
   2   2  12     51.35    184.35     52.29 o
   3   2  12     16.76   1169.56    133.60 o
   4   2  12    534.30    886.73    118.97 o
   5   2  12    311.85    945.85    204.29 o
   6   2  12   6469.18   6013.20    555.85 o
   1   3  12    677.65   1225.83    166.17 o
   2   3  12    125.55    643.96     95.18 o
   3   3  12   2959.45   2821.92    250.07 o
   4   3  12    251.65    324.82    115.25 <
   5   3  12    700.92    446.55    142.14 o
   6   3  12      2.77    885.64    209.74 o
   0   4  12    228.41    243.42    115.79 <
   1   4  12    101.21    163.89     64.77 <
   2   4  12   1748.16   2349.59    324.49 o
   4   4  12   1954.40   3293.74    373.81 o
   1   5  12   2035.31   1056.27    240.29 o
   2   5  12    949.61   1456.50    266.14 o
   2   0  13    307.81    950.25    192.02 o
   4   0  13    282.80   1500.73    265.22 o
   1   1  13    340.28    913.72    185.85 o
   2   1  13    825.23    839.72    185.83 o
   3   1  13    280.82     44.87     38.10 <
   4   1  13    841.97    852.50    193.94 o
   1   2  13   2388.53   2355.47    309.64 o
   2   2  13    998.79   1047.47    217.59 o
   5   2  13   1361.86   1607.02    274.83 o

#=======================================================================
#=======================================================================
