# Supplementary material for: Pressure-induced Pb–Pb bonding and phase transition in Pb2SnO4
Source: Acta Crystallogr B Struct Sci Cryst Eng Mater. 2020 Nov 3;76(Pt 6):979–91. doi: 10.1107/S205252062001238X (PMC8788844; doi:10.1107/S205252062001238X)
Supplement: Supplementary file 7 [file b-76-00979-Pb2SnO4-Pbam-P4sup7.hkl]

data_Pb2SnO4-Pbam-P4

#=======================================================================
# STRUCTURE-FACTOR LIST

loop_
 _refln_index_h
 _refln_index_k
 _refln_index_l
 _refln_F_squared_calc
 _refln_F_squared_meas
 _refln_F_squared_sigma
 _refln_observed_status
   3   1   0 408300.00 384442.00   2007.31 o
   4   1   0  28450.10  29488.30    562.18 o
   5   1   0  26015.80  27062.30    833.76 o
   6   1   0   2265.60   1420.03    208.90 o
   7   1   0   1659.83   1053.39    190.54 o
   8   1   0   3148.25   3712.37    376.44 o
   9   1   0 125043.00 119196.00   2272.32 o
   2   2   0   4683.44   5478.96    311.97 o
   3   2   0    146.26    638.33     79.87 o
   4   2   0   1615.75   1663.61    141.48 o
   5   2   0  10015.70   9918.00    375.05 o
   6   2   0 164427.00 156512.00   1596.68 o
   7   2   0  13494.90  13312.90    487.07 o
   8   2   0   7986.22   8157.97    580.38 o
   9   2   0   2808.47   2379.31    332.47 o
  10   2   0   4908.74   4718.04    487.17 o
  11   2   0   1885.31   2577.67    368.09 o
  12   2   0  38767.10  33022.60   1347.44 o
  13   2   0   5320.16   5978.43    581.23 o
  14   2   0   4261.82   5506.75    568.19 o
   3   3   0 136274.00 133520.00   1875.80 o
   4   3   0  30015.60  30455.20    655.30 o
   5   3   0     67.94    134.08     48.22 <
   6   3   0   2933.77   2159.37    192.55 o
   7   3   0   7772.73   8264.18    387.48 o
   8   3   0   4968.21   4887.97    306.85 o
   9   3   0  41491.90  38654.60    887.36 o
  10   3   0  10965.10  10261.10    688.58 o
  11   3   0   1257.61   1986.10    313.32 o
  12   3   0   2737.88   1927.44    315.33 o
  13   3   0   4675.66   4271.60    482.66 o
  14   3   0    246.27    369.45    145.25 <
  15   3   0  10199.30   8317.99    696.05 o
  16   3   0   2096.57   2555.34    391.11 o
  17   3   0    133.44    353.36    147.98 <
  18   3   0   1012.15    802.65    226.76 o
   3   4   0   1955.06   1483.74    218.68 o
   4   4   0   8923.16   8856.94    539.15 o
   5   4   0   6416.51   6811.07    345.77 o
   6   4   0  24776.00  24801.90    673.78 o
   7   4   0   9797.08  10175.60    444.39 o
   8   4   0   2869.89   1923.26    199.25 o
   9   4   0   1147.26    430.08     97.08 o
  10   4   0   3623.66   3410.64    268.48 o
  11   4   0    424.71    403.14     95.15 o
  12   4   0   8651.55   6184.20    532.49 o
  13   4   0   1863.33   2431.17    349.02 o
  14   4   0    538.54    161.41     98.25 <
  15   4   0    970.74    929.43    225.73 o
  16   4   0   2132.04   2202.10    348.68 o
  17   4   0      0.12      8.43     58.72 <
  18   4   0   2721.77   1959.50    337.64 o
   4   5   0    165.87    222.39     92.19 <
   5   5   0   8665.75   6518.13    517.85 o
   6   5   0     26.95     94.29     63.86 <
   7   5   0   5849.45   6203.19    349.32 o
   8   5   0     12.52    313.67     85.01 o
   9   5   0   5755.81   3579.16    274.99 o
  10   5   0     18.49    151.12     56.80 <
  11   5   0   3975.30   2658.32    243.39 o
  12   5   0      2.86    -36.72     40.82 <
  13   5   0   2536.74   2659.46    254.17 o
  14   5   0     12.59     31.76     52.77 <
  15   5   0   2411.10   1253.24    255.83 o
  16   5   0      0.01    126.42    103.50 <
  17   5   0    994.85    791.15    202.32 o
   5   6   0   3077.82   3821.34    411.17 o
   6   6   0   4418.91   3003.31    367.76 o
   7   6   0   4036.49   3676.44    415.16 o
   8   6   0   5266.03   2711.61    353.46 o
   9   6   0    448.07    845.56    140.67 o
  10   6   0   4382.20   3594.71    287.42 o
  11   6   0    659.01   1105.10    160.23 o
  12   6   0   2873.27   2326.00    229.07 o
  13   6   0   1626.62   1502.91    184.95 o
  14   6   0   2141.05   1348.04    178.26 o
  15   6   0    393.75    613.14    172.98 o
  16   6   0   1255.82   1104.39    231.68 o
   6   7   0   1255.28   1710.66    286.25 o
   7   7   0   3785.39   2737.20    369.03 o
   8   7   0   4201.97   4322.71    461.71 o
   9   7   0   4851.38   3901.51    445.08 o
  10   7   0   9518.01   8287.89    650.74 o
  11   7   0   2348.63   1396.81    182.82 o
  12   7   0   1974.76   2212.28    230.37 o
  13   7   0   1994.11   1528.17    188.51 o
  14   7   0    628.80    959.94    145.96 o
  15   7   0   2004.02   1335.24    250.67 o
   7   8   0  20754.60  18554.50   1000.98 o
   8   8   0    311.36     98.47     74.29 <
   9   8   0   2749.88   2510.66    359.67 o
  10   8   0   2693.67   2013.80    326.26 o
  11   8   0   2265.69   2695.62    377.25 o
  12   8   0   5139.54   3423.70    423.22 o
  13   8   0   6660.93   5796.63    551.06 o
  14   8   0     90.29      5.47     32.91 <
   8   9   0   4995.25   5656.61    569.15 o
   9   9   0  13111.70  12305.40    838.06 o
  10   9   0   9663.67   8655.35    671.12 o
  11   9   0    352.94    973.59    231.63 o
  12   9   0   1964.91   2319.07    355.96 o
   9  10   0   1063.92   1796.44    337.60 o
  10  10   0   1574.14    664.01    194.19 o
  11  10   0   1160.63    434.19    169.41 <
   2   0   1    116.50    394.06     60.28 o
   4   0   1    291.22    140.05     65.05 <
   1   1   1    658.39    954.61     92.15 o
   2   1   1  18301.10  16182.50    417.05 o
   3   1   1    798.05   1711.43    151.96 o
   4   1   1  19301.40  19435.20    402.03 o
   5   1   1   1058.18    641.94    106.64 o
   6   1   1   1138.00    643.66    112.07 o
   7   1   1    305.93     94.22     79.88 <
   8   1   1   3163.76   2911.03    371.52 o
   9   1   1    541.10   1562.05    278.31 o
  10   1   1   6798.00   5958.44    568.57 o
   1   2   1  60845.10  67141.80   1292.09 o
   2   2   1   7549.07   4661.23    244.08 o
   3   2   1   2104.21    992.95    120.86 o
   4   2   1   2417.59   1639.79    107.32 o
   5   2   1  24986.30  24994.10    414.29 o
   6   2   1   9601.50  12751.80    508.53 o
   7   2   1  35653.50  39352.60    917.54 o
   8   2   1   6191.98   3902.52    306.78 o
   9   2   1   4204.11   4053.24    302.13 o
  10   2   1    100.62    -12.87     21.00 <
  11   2   1   3286.87   3993.18    316.44 o
  12   2   1   2443.77   3025.79    299.05 o
  13   2   1   8819.70   9358.82    522.62 o
  14   2   1   2550.62   2528.81    266.86 o
  15   2   1   3047.79   2690.30    438.98 o
   2   3   1  56254.30  44662.10   1215.45 o
   3   3   1  55367.70  61725.30    904.92 o
   4   3   1  56597.80  62034.30   1059.91 o
   5   3   1  22980.80  22354.10    403.74 o
   6   3   1   4368.27   4271.92    188.32 o
   7   3   1   1188.85   1026.64     92.24 o
   8   3   1  11829.70  12600.80    337.34 o
   9   3   1  17064.60  21650.10    723.79 o
  10   3   1  23370.10  22449.10    597.02 o
  11   3   1  14027.90  12306.80    543.17 o
  12   3   1   4864.96   4650.59    342.72 o
  13   3   1     79.55    404.01    107.20 o
  14   3   1   1069.04   1443.11    198.99 o
  15   3   1   3404.85   3837.82    341.67 o
  16   3   1   5124.45   5617.29    409.56 o
  17   3   1   3879.26   4100.93    349.88 o
  18   3   1   1995.28   1259.97    205.66 o
   3   4   1    931.98    639.85    161.55 o
   4   4   1   9148.85   7488.50    392.45 o
   5   4   1  19381.60  16514.00    597.89 o
   6   4   1  63154.60  63865.20    758.78 o
   7   4   1  25608.60  26355.90    510.15 o
   8   4   1  33801.00  32162.50    564.32 o
   9   4   1   3744.89   3403.70    181.81 o
  10   4   1     73.11    157.82     41.93 o
  11   4   1   3005.35   2074.97    229.12 o
  12   4   1  14238.90  17498.00    679.37 o
  13   4   1   8640.76   8796.64    475.05 o
  14   4   1  14052.40  14069.30    602.00 o
  15   4   1   2170.95   2585.51    259.19 o
  16   4   1    737.66    878.81    161.75 o
  17   4   1    150.64    306.47     91.89 o
  18   4   1   1938.92   3299.11    468.27 o
  19   4   1   1385.06   1807.66    342.04 o
   4   5   1  13434.70  16105.00    855.09 o
   5   5   1  47044.90  43056.30    921.50 o
   6   5   1    887.53    609.32    120.16 o
   7   5   1   2133.67   1751.16    160.05 o
   8   5   1   3770.30   3321.79    178.07 o
   9   5   1  38834.90  41388.80    681.98 o
  10   5   1   5276.76   5846.89    262.01 o
  11   5   1  27948.90  26206.50    537.07 o
  12   5   1    912.19   1099.36    108.50 o
  13   5   1    369.77    533.15     96.74 o
  14   5   1    296.78    119.81     57.50 <
  15   5   1   6872.73   8053.26    463.10 o
  16   5   1   1518.87   1631.04    210.54 o
  17   5   1   8932.46   7596.59    677.95 o
  18   5   1    520.22    446.59    169.55 <
   5   6   1    419.33    373.93    139.56 <
   6   6   1  54456.00  60826.80   1193.58 o
   7   6   1    464.81    808.37    143.74 o
   8   6   1  33003.00  28064.60    851.26 o
   9   6   1     36.63    233.81     82.27 <
  10   6   1      4.07    196.90     47.63 o
  11   6   1    200.52    333.65     60.57 o
  12   6   1  15711.10  15686.30    429.05 o
  13   6   1    270.51    407.98     73.77 o
  14   6   1  14456.70  12613.10    582.25 o
  15   6   1     18.11    204.33     57.17 o
  16   6   1    620.61   1355.86    286.73 o
  17   6   1     41.13    116.51    103.72 <
   6   7   1    219.07   1414.44    191.03 o
   7   7   1   1319.60   1077.88    160.95 o
   8   7   1    165.91    315.42     93.66 o
   9   7   1  18381.40  18251.30    686.06 o
  10   7   1    407.43    281.59     87.38 o
  11   7   1  13119.70  10451.80    537.90 o
  12   7   1    187.60    541.87    101.06 o
  13   7   1    174.08    289.90     61.86 o
  14   7   1      8.83     75.17     42.19 <
  15   7   1   3469.62   4571.83    345.69 o
  16   7   1     67.20    154.60    100.47 <
   7   8   1   2066.77   2221.89    234.19 o
   8   8   1   6784.31   6845.95    429.00 o
   9   8   1    687.56    827.01    153.91 o
  10   8   1     29.11    -16.08     31.87 <
  11   8   1    130.19    382.64    103.79 o
  12   8   1   3202.73   3429.29    309.62 o
  13   8   1    803.36    556.73    132.13 o
  14   8   1   3262.30   2526.32    263.83 o
  15   8   1    278.89    683.68    195.57 o
   8   9   1    402.13    868.33    166.18 o
   9   9   1    892.43   1036.04    173.99 o
  10   9   1    896.42    831.68    140.82 o
  11   9   1   1033.94    261.71     89.68 <
  12   9   1    306.35    906.84    237.14 o
  13   9   1      0.36     91.07     60.01 <
   9  10   1     23.18    476.00    124.24 o
  10  10   1     23.09    -24.55     48.51 <
  11  10   1      1.31    228.15    114.48 <
  12  10   1      7.81     33.76     36.05 <
  10  11   1    273.95   1222.63    290.98 o
   0   0   2 155635.00 168431.00   1286.74 o
   2   0   2 177615.00 167052.00   1599.38 o
   4   0   2  93850.50  92049.80   1319.77 o
   6   0   2  54636.40  51641.60   1538.25 o
   1   1   2 145954.00 166678.00   1552.75 o
   2   1   2   1858.18   1135.81    131.11 o
   3   1   2 106570.00 115160.00   1458.06 o
   4   1   2   9913.87   9996.10    452.43 o
   5   1   2 184880.00 180934.00   2028.28 o
   6   1   2    360.74    599.52    119.78 o
   7   1   2  26751.10  27167.90    840.95 o
   8   1   2   2865.69   2607.82    383.21 o
   9   1   2  27562.20  27494.50   1294.88 o
  10   1   2   2596.67   2050.14    360.30 o
  11   1   2  73531.20  64914.00   2083.78 o
  12   1   2    552.95    751.46    229.24 o
   0   2   2  42659.40  46183.70   1190.77 o
   1   2   2  49539.10  51827.20    904.65 o
   2   2   2 136134.00 140112.00   1617.73 o
   3   2   2    303.73    593.54    107.32 o
   4   2   2  49694.70  54980.50   1086.19 o
   5   2   2  12180.60  11141.10    508.97 o
   6   2   2  27327.30  29412.20    618.22 o
   7   2   2  18907.40  16852.60    484.08 o
   8   2   2  76812.40  73449.80   1040.15 o
   9   2   2   4757.03   5509.48    400.25 o
  10   2   2   6730.30   5527.29    376.17 o
  11   2   2   1268.81   2078.05    219.20 o
  12   2   2   3727.51   4259.67    341.38 o
  13   2   2   5336.01   4995.05    373.99 o
  14   2   2  28758.20  27174.10   1404.83 o
  15   2   2   1618.26   1537.04    338.43 o
   1   3   2  58318.50  68921.70   1622.03 o
   2   3   2  20720.00  17888.00    590.90 o
   3   3   2   1687.53   2088.76    211.75 o
   4   3   2  22123.80  21506.40    502.89 o
   5   3   2  38519.30  33221.10    905.48 o
   6   3   2   1929.68   1869.40    140.94 o
   7   3   2  14071.90  13230.70    595.44 o
   8   3   2   4558.39   5030.92    373.05 o
   9   3   2    751.09   1025.08    130.29 o
  10   3   2   9427.64   8903.21    382.48 o
  11   3   2  24239.00  20732.20    790.87 o
  12   3   2   2216.45   2057.09    237.86 o
  13   3   2   2971.43   2364.20    263.95 o
  14   3   2    282.99    771.06    137.82 o
  15   3   2     41.71     84.64     57.24 <
  16   3   2   1969.56   2302.44    259.96 o
  17   3   2   7561.00   6533.53    449.04 o
   2   4   2  29593.50  23780.10   1056.75 o
   3   4   2    897.18   2020.73    310.56 o
   4   4   2  15971.70  18380.50    676.65 o
   5   4   2   4691.62   4037.16    316.08 o
   6   4   2    729.60    265.68     86.83 o
   7   4   2   6614.79   5540.90    289.15 o
   8   4   2  15992.20  15006.10    378.22 o
   9   4   2    541.84    545.53     84.31 o
  10   4   2   5176.98   4804.70    375.20 o
  11   4   2    530.42    442.61    112.64 o
  12   4   2    793.94    666.05    140.41 o
  13   4   2   1610.08   1134.79    139.80 o
  14   4   2   6200.50   5470.96    376.88 o
  15   4   2    732.80    855.33    154.24 o
  16   4   2   1138.54    597.68    141.30 o
  17   4   2      6.20    115.00     83.79 <
   3   5   2  10616.90   7141.14    620.00 o
   4   5   2    276.82     26.03     48.15 <
   5   5   2   8739.11   6364.46    420.00 o
   6   5   2    125.69    284.73     68.74 o
   7   5   2   7550.34   9029.72    503.73 o
   8   5   2     14.73    172.46     63.71 <
   9   5   2   4422.81   3492.40    187.44 o
  10   5   2    151.80    141.11     38.68 o
  11   5   2   3349.96   3001.63    218.80 o
  12   5   2    106.74    131.75     55.76 <
  13   5   2   2741.32   2207.99    260.61 o
  14   5   2      1.27     29.06     32.43 <
  15   5   2   1447.58   1140.89    143.86 o
  16   5   2      0.05     47.77     46.26 <
  17   5   2   1602.93   1407.00    313.57 o
   4   6   2   7449.02   8414.42    686.61 o
   5   6   2   3185.69   2594.81    397.92 o
   6   6   2  10131.70   9578.23    468.72 o
   7   6   2   4669.41   4821.72    280.58 o
   8   6   2   2993.28   2303.46    262.49 o
   9   6   2    704.10    671.45    105.99 o
  10   6   2   3728.37   3464.76    326.54 o
  11   6   2    503.01    277.93     69.08 o
  12   6   2   2539.48   1912.72    143.54 o
  13   6   2   1583.80   1780.34    175.48 o
  14   6   2   1531.27    840.79    118.71 o
  15   6   2    450.79    233.70     86.90 <
  16   6   2   1753.77   1340.09    209.28 o
  17   6   2     27.85     34.94     76.06 <
   5   7   2   7898.96   5425.59    576.36 o
   6   7   2   1389.80    883.06    235.51 o
   7   7   2   4397.58   3744.82    323.02 o
   8   7   2   3835.07   3776.09    307.01 o
   9   7   2   2128.70   1419.04    154.45 o
  10   7   2   9114.54  10660.70    433.95 o
  11   7   2   3624.94   2508.71    207.93 o
  12   7   2   2011.32   1368.82    209.59 o
  13   7   2   1562.92   1152.99    191.20 o
  14   7   2    527.26    533.90    125.99 o
  15   7   2   1074.80    583.07    137.05 o
  16   7   2   2183.17   2770.86    291.24 o
   6   8   2    147.37     50.84     70.96 <
   7   8   2  16775.40  18295.30    706.59 o
   8   8   2   8288.75   7201.41    436.06 o
   9   8   2   1871.42   1202.98    176.86 o
  10   8   2   2481.65   1903.27    230.65 o
  11   8   2   2329.75   1864.20    247.28 o
  12   8   2    293.89     36.20     42.78 <
  13   8   2   5965.63   6731.52    464.67 o
  14   8   2   4101.11   3483.23    332.02 o
  15   8   2   1907.70   1590.65    218.53 o
  16   8   2    549.44    508.12    184.82 <
   7   9   2   3868.78   2553.85    428.14 o
   8   9   2   4571.97   3439.04    315.78 o
   9   9   2    217.49    736.37    142.85 o
  10   9   2   9493.64  10215.70    835.38 o
  11   9   2   9701.84   8070.47    754.14 o
  12   9   2   2108.69   1669.59    340.40 o
  13   9   2    837.85    727.94    226.13 o
  14   9   2    550.27    299.12    154.98 <
   9  10   2    998.27    783.94    240.82 o
  10  10   2   1450.22   1141.18    281.91 o
  11  10   2   1069.30   1045.28    277.98 o
  12  10   2    307.58    717.92    225.60 o
   0   0   3    357.86     11.24     24.63 <
   2   0   3    816.73   2108.53    148.36 o
   4   0   3    183.34   4984.62    333.21 o
   6   0   3    198.40     36.20     50.48 <
   8   0   3    334.13    299.97    132.20 <
   1   1   3    104.63   4880.46    140.85 o
   2   1   3  13570.30  12670.90    268.61 o
   3   1   3   2717.14   1012.55    119.42 o
   4   1   3  14604.50  14478.20    479.02 o
   5   1   3     10.06    282.76     87.34 o
   6   1   3   1003.68   1623.26    209.96 o
   7   1   3     40.83   3431.00    317.23 o
   8   1   3   2522.81   2779.26    297.35 o
   9   1   3   1385.63    604.04    212.29 <
  10   1   3   5766.22   5031.16    607.59 o
  11   1   3      9.99    450.16    183.70 <
  12   1   3   1383.72   2054.63    397.16 o
   0   2   3  21511.00  15795.40    763.62 o
   1   2   3  41155.90  41115.90    765.87 o
   2   2   3   2096.65   2851.19    247.75 o
   3   2   3   1446.03   3535.16    291.38 o
   4   2   3    250.35   4781.81    348.20 o
   5   2   3  19021.20  19308.90    723.33 o
   6   2   3  11666.70   7804.74    477.55 o
   7   2   3  27824.40  24092.70    850.43 o
   8   2   3   2592.90   4323.11    263.28 o
   9   2   3   3300.55   4674.03    384.24 o
  10   2   3     46.43   1636.05    164.73 o
  11   2   3   2784.79   3151.12    286.93 o
  12   2   3   3295.21   2155.05    241.33 o
  13   2   3   7461.23   6796.74    735.56 o
  14   2   3   1220.47   2338.79    436.90 o
  15   2   3   2584.72   2535.03    452.23 o
  16   2   3    274.36    368.08    194.06 <
   1   3   3   6932.97  14228.80    791.39 o
   2   3   3  41617.40  44556.90   1032.36 o
   3   3   3  50354.20  44756.30   1064.94 o
   4   3   3  44218.90  38918.50   1004.38 o
   5   3   3  11678.80  14910.20    652.55 o
   6   3   3   3519.36   5504.08    406.50 o
   7   3   3    138.53   3726.80    337.13 o
   8   3   3   9693.80  10492.70    412.37 o
   9   3   3  17828.20  13751.70    464.72 o
  10   3   3  19510.90  18441.30    555.60 o
  11   3   3   8682.36  10126.60    428.25 o
  12   3   3   4150.65   5178.86    424.14 o
  13   3   3    364.71   1266.91    164.26 o
  14   3   3    904.67   1184.85    188.71 o
  15   3   3   4021.95   3268.82    300.00 o
  16   3   3   4413.85   4222.35    585.39 o
   2   4   3  23866.50  23400.80   1094.57 o
   3   4   3    714.45   3447.43    303.37 o
   4   4   3   3981.73  10984.30    559.68 o
   5   4   3  15403.10  17347.50    703.27 o
   6   4   3  59568.00  51042.70   1250.89 o
   7   4   3  21063.20  18226.50    761.26 o
   8   4   3  22628.00  29334.70    987.72 o
   9   4   3   3206.33   4893.91    408.04 o
  10   4   3     48.70    683.59    113.59 o
  11   4   3   2519.06   2538.52    213.87 o
  12   4   3  14711.40  13000.20    467.49 o
  13   4   3   7381.29   6986.11    348.00 o
  14   4   3   9830.76  12917.50    675.48 o
  15   4   3   1877.40   2230.76    263.84 o
  16   4   3   1146.60    288.41    160.90 <
   3   5   3  94733.60  77934.80   2148.19 o
   4   5   3  10336.80   6479.27    440.97 o
   5   5   3  31165.10  37599.80   1076.92 o
   6   5   3    664.08   1880.54    241.63 o
   7   5   3    661.30   2071.72    255.09 o
   8   5   3   3115.95   4360.37    379.47 o
   9   5   3  37568.10  32040.00    733.47 o
  10   5   3   4341.60   3338.69    340.55 o
  11   5   3  19872.30  25218.80    942.55 o
  12   5   3    740.31    976.86    138.93 o
  13   5   3    799.36    163.60     72.78 <
  14   5   3    260.95    449.10     98.69 o
  15   5   3   7297.67   5424.26    437.72 o
  16   5   3   1304.25    962.28    266.85 o
   4   6   3   4875.67   8261.82    734.43 o
   5   6   3    347.02   2846.03    437.57 o
   6   6   3  51373.60  50196.70    928.21 o
   7   6   3    392.76    298.60    100.03 <
   8   6   3  22850.90  25713.30    672.67 o
   9   6   3     32.31    236.17     73.07 o
  10   6   3    100.75    275.96     71.81 o
  11   6   3    160.73    793.94    128.02 o
  12   6   3  15905.50  12493.80    668.95 o
  13   6   3    224.93    171.35     75.80 <
  14   6   3  10375.70  14167.70    697.71 o
  15   6   3     15.75    223.71     93.51 <
   5   7   3  14612.60  15548.90   1047.67 o
   6   7   3    181.54     92.93     75.10 <
   7   7   3    375.54   1132.28    193.21 o
   8   7   3    151.73    387.23    110.27 o
   9   7   3  18643.60  15843.50    533.53 o
  10   7   3    358.31   1265.84    212.81 o
  11   7   3   9096.06  12066.20    656.94 o
  12   7   3    162.76     48.03     44.00 <
  13   7   3    464.92    209.11     84.46 <
  14   7   3      6.62    272.41    101.80 <
  15   7   3   3858.00   2267.62    403.17 o
   6   8   3  11500.80   7951.14    768.48 o
   7   8   3   1857.06   3301.09    509.50 o
   8   8   3   4068.15   5776.28    395.08 o
   9   8   3    621.64    268.77     79.91 o
  10   8   3     26.25    168.95     70.85 <
  11   8   3    113.52    471.53    131.97 o
  12   8   3   3725.93   2667.52    307.34 o
  13   8   3    719.94   1347.22    219.14 o
   7   9   3      7.49    757.99    246.86 o
   8   9   3    356.72   1573.98    188.99 o
   9   9   3   1356.80    886.56    260.28 o
  10   9   3    788.66   1322.02    317.14 o
  11   9   3    422.64    870.06    256.63 o
  12   9   3    263.98     89.60    100.84 <
   9  10   3     21.04    226.15    144.73 <
   0   0   4 367825.00 407396.00   2844.82 o
   2   0   4  16668.10  15988.20    369.06 o
   4   0   4    389.30   1265.87    179.02 o
   6   0   4 170065.00 162212.00   2274.38 o
   8   0   4  25415.30  24580.70   1316.64 o
   1   1   4   1599.50   1566.94     86.23 o
   2   1   4   5359.10   5355.77    161.96 o
   3   1   4 215253.00 212230.00   1462.96 o
   4   1   4  12492.60  13635.80    392.17 o
   5   1   4  15595.10  12943.90    501.21 o
   6   1   4   1177.66   1532.66    177.64 o
   7   1   4   1141.82    465.15    123.31 o
   8   1   4   1948.21   1772.71    246.34 o
   9   1   4  83065.50  83652.90   1726.12 o
  10   1   4   2832.62   2721.51    465.68 o
  11   1   4  10832.10  10205.50    924.31 o
  12   1   4    852.67   1083.38    306.49 o
  13   1   4   5385.07   4018.11    603.67 o
   0   2   4 149970.00 148608.00   1687.82 o
   1   2   4  16675.20  16811.00    364.92 o
   2   2   4   2558.53   1507.77    153.73 o
   3   2   4      7.35   1169.58    120.25 o
   4   2   4    716.12    480.55    120.79 o
   5   2   4   6785.36   4804.34    379.60 o
   6   2   4  98522.40 104350.00   1854.74 o
   7   2   4   9578.82   9205.03    557.99 o
   8   2   4   5216.38   3973.17    368.99 o
   9   2   4   1971.30   2691.86    309.14 o
  10   2   4   3524.57   2354.27    290.74 o
  11   2   4   1319.25   1095.17    202.52 o
  12   2   4  27599.90  26102.70   1476.23 o
  13   2   4   3930.39   4186.14    602.05 o
  14   2   4   2836.02   3028.56    518.93 o
  15   2   4    985.46    975.47    300.91 o
   1   3   4    177.54   1471.00    195.84 o
   2   3   4  15891.20  12045.90    582.03 o
   3   3   4  72849.20  77456.40   1482.12 o
   4   3   4  18312.70  20624.60    787.85 o
   5   3   4     29.79    526.11    129.31 o
   6   3   4   1835.64   3811.85    358.97 o
   7   3   4   4731.75   2985.55    320.79 o
   8   3   4   3455.92   2382.46    289.16 o
   9   3   4  27677.10  28354.00   1005.08 o
  10   3   4   7764.24   7819.17    371.32 o
  11   3   4    689.99    900.02    183.86 o
  12   3   4   1993.72   2306.09    294.70 o
  13   3   4   3478.82   1889.69    268.40 o
  14   3   4    187.52    380.05     88.41 o
  15   3   4   7553.24   7315.56    799.07 o
   1   4   4   7761.82   8740.76    701.09 o
   2   4   4   5136.59   9420.21    522.52 o
   3   4   4    880.53   2521.42    278.81 o
   4   4   4   5523.82   3263.09    320.09 o
   5   4   4   4006.26   2975.25    308.45 o
   6   4   4  15583.80  17752.50    780.03 o
   7   4   4   6498.94   6895.54    493.05 o
   8   4   4   2100.84   3326.19    352.64 o
   9   4   4    827.86   1099.07    203.95 o
  10   4   4   2695.89   1371.55    223.19 o
  11   4   4    331.01    125.47     65.23 <
  12   4   4   6161.36   6577.87    494.26 o
  13   4   4   1408.39   1800.81    178.03 o
  14   4   4    501.05    316.91    111.90 <
   2   5   4     50.75    109.49     83.05 <
   3   5   4   6283.46   7016.99    687.90 o
   4   5   4     35.45    133.93     64.53 <
   5   5   4   6226.24   8950.41    551.04 o
   6   5   4      7.90    152.94     71.33 <
   7   5   4   4205.92   2140.32    273.05 o
   8   5   4      4.48    579.58    155.04 o
   9   5   4   3889.50   4255.51    398.80 o
  10   5   4     22.00    116.48     68.19 <
  11   5   4   3172.54   3510.28    370.89 o
  12   5   4      4.48     65.45     54.17 <
  13   5   4   1930.36   1230.89    215.80 o
  14   5   4      9.88    121.10     73.69 <
   3   6   4     74.36     70.52     96.77 <
   4   6   4   5437.17   2181.02    398.33 o
   5   6   4   2042.18   2872.74    324.45 o
   6   6   4   2833.01   3140.71    333.58 o
   7   6   4   2778.26   2401.46    203.70 o
   8   6   4   4162.28   4264.39    392.56 o
   9   6   4    329.94    565.69    104.43 o
  10   6   4   3256.36   1626.04    251.20 o
  11   6   4    464.83   1049.97    204.27 o
  12   6   4   2077.95   3004.79    343.18 o
  13   6   4   1171.84   1065.01    206.46 o
   4   7   4  11395.00   9534.67    853.99 o
   5   7   4   3714.33   4005.25    555.99 o
   6   7   4    888.76   1168.96    308.35 o
   7   7   4   2845.53   1096.17    200.74 o
   8   7   4   2994.47   2886.42    229.52 o
   9   7   4   3462.59   4006.19    391.58 o
  10   7   4   6853.23   6040.43    483.81 o
  11   7   4   1919.91   1856.55    270.46 o
  12   7   4   1452.69   1654.57    250.26 o
  13   7   4   1560.69    631.36    224.96 <
   6   8   4   9764.13   9356.55    885.86 o
   7   8   4  14814.30  13653.70   1059.89 o
   8   8   4    300.23    198.50     84.49 <
   9   8   4   1971.88   1999.32    410.19 o
  10   8   4   2078.84   1168.48    213.95 o
  11   8   4   1661.35   1990.58    280.70 o
   7   9   4   1613.88    579.08    232.25 <
   8   9   4   3620.71   4089.43    588.10 o
   9   9   4   9700.96   8075.26    815.44 o
   0   0   5    896.82     50.11     20.67 <
   2   0   5    598.27   4611.42    218.78 o
   4   0   5    917.04   5230.38    291.17 o
   6   0   5    795.12   1247.99    204.99 o
   8   0   5    316.81   2109.52    414.60 o
  10   0   5    314.91    849.80    269.46 o
   1   1   5   1224.45   5145.70    165.59 o
   2   1   5   7555.72   7212.76    206.92 o
   3   1   5    106.88    543.90     63.64 o
   4   1   5   8032.82   9177.12    350.23 o
   5   1   5   1364.67   2368.10    225.76 o
   6   1   5    565.75    500.38     83.39 o
   7   1   5    879.72   2232.38    230.80 o
   8   1   5   1690.12   1225.42    212.56 o
   9   1   5      4.42   2071.19    284.09 o
  10   1   5   3970.47   3513.38    549.94 o
  11   1   5    623.02   1032.73    306.67 o
  12   1   5    932.25    995.30    294.66 o
  13   1   5    224.19    462.41    217.10 <
   0   2   5   3616.23   7925.46    352.69 o
   1   2   5  25777.60  24615.80    476.63 o
   2   2   5   5812.82   6486.65    195.50 o
   3   2   5   1004.51    735.72     86.39 o
   4   2   5   2618.22   3345.91    210.94 o
   5   2   5  12494.30   9505.50    568.68 o
   6   2   5   2318.28   7680.44    516.21 o
   7   2   5  19222.40  21726.40    893.97 o
   8   2   5   4880.01   1618.01    246.81 o
   9   2   5   2451.39   2787.11    325.61 o
  10   2   5    463.76    788.54    178.42 o
  11   2   5   1922.93   1650.05    261.52 o
  12   2   5    579.41   3737.12    394.42 o
  13   2   5   5485.21   5973.22    745.95 o
   1   3   5  11532.00   7332.62    312.36 o
   2   3   5  25048.70  19721.00    775.32 o
   3   3   5  19085.10  30290.80    963.34 o
   4   3   5  28134.00  33254.90   1049.48 o
   5   3   5  15334.10   7082.73    501.04 o
   6   3   5   2275.47   2630.28    314.08 o
   7   3   5   1580.33   1757.58    257.34 o
   8   3   5   6710.77   4563.42    422.18 o
   9   3   5   6803.76  12770.80    698.32 o
  10   3   5  13724.20  14464.60    745.02 o
  11   3   5  10516.90   5498.20    469.02 o
  12   3   5   2977.51   2596.70    229.62 o
  13   3   5     12.65    102.09     34.17 <
   0   4   5  40504.30  50166.10   1729.82 o
   1   4   5  20276.10  22795.90   1219.71 o
   2   4   5  24720.60  15299.90    702.44 o
   3   4   5    393.49    244.62     91.04 <
   4   4   5   7379.11   4665.57    289.28 o
   5   4   5  10001.10   7791.91    526.35 o
   6   4   5  27252.80  35677.90   1154.34 o
   7   4   5  14106.00  16152.70    788.06 o
   8   4   5  22721.80  15733.20    796.56 o
   9   4   5   2201.69   1281.63    230.17 o
  10   4   5    378.47    210.70     98.29 <
  11   4   5   1847.12    980.45    197.94 o
  12   4   5   6596.40  12147.70    701.48 o
  13   4   5   5380.25   6023.41    494.45 o
   2   5   5   5005.99   3419.90    497.76 o
   3   5   5  46749.30  58241.70   1435.88 o
   4   5   5   7288.71   8495.58    556.54 o
   5   5   5  30915.60  21252.30    886.44 o
   6   5   5    517.63    314.55    113.64 <
   7   5   5   2447.63   1391.69    228.70 o
   8   5   5   2163.96   1300.78    230.17 o
   9   5   5  18969.40  28558.40   1077.27 o
  10   5   5   3168.08   4881.97    452.61 o
  11   5   5  19731.60  14216.60    781.07 o
  12   5   5    578.02    361.02    124.73 <
   3   6   5      2.45   1515.79    355.09 o
   4   6   5   7524.69   5100.10    643.67 o
   5   6   5    216.59    171.36     82.98 <
   6   6   5  26424.60  36707.10   1183.66 o
   7   6   5    230.68    782.97    176.53 o
   8   6   5  23213.10  15272.50    780.27 o
   9   6   5     13.94    586.05    157.85 o
  10   6   5    148.53     16.27     60.98 <
  11   6   5    113.98     49.51     54.25 <
  12   6   5   7875.52   9601.69    900.87 o
   4   7   5    834.98    317.85    161.94 <
   5   7   5  15582.70  10620.80    959.03 o
   6   7   5    144.16   2964.70    499.86 o
   7   7   5   1600.22    523.87    100.41 o
   8   7   5    125.97    105.75     64.86 <
   9   7   5   8876.12  12702.30    726.03 o
  10   7   5    293.64    182.56     92.19 <
   5   8   5    794.86   1139.91    323.13 o
   6   8   5   4675.34   7947.82    850.89 o
   7   8   5   1361.49    783.87    267.08 <
   8   8   5   5481.07   2925.57    497.39 o
   9   8   5    441.09   1846.33    383.76 o
   0   0   6  49589.90  51749.10   1127.67 o
   2   0   6  63846.80  63299.80    865.39 o
   4   0   6  31705.90  35341.80   1059.83 o
   6   0   6  24484.50  22127.30    654.45 o
   8   0   6  57559.70  53981.10   2129.59 o
  10   0   6   3628.29   3996.54    611.93 o
   1   1   6  46416.90  48780.80    544.69 o
   2   1   6   1807.38   1728.15     97.76 o
   3   1   6  35646.80  35042.40    497.63 o
   4   1   6   3944.93   3792.26    187.93 o
   5   1   6  67891.10  68093.00    853.31 o
   6   1   6    237.70    650.22    106.57 o
   7   1   6  11472.50  14956.90    619.44 o
   8   1   6   1228.79    961.11    160.32 o
   9   1   6  12155.50  13310.90    734.70 o
  10   1   6   1448.53   1057.57    212.76 o
  11   1   6  36859.90  34332.70   1798.15 o
  12   1   6    318.02    391.04    196.24 <
   0   2   6  15304.80  14638.90    502.94 o
   1   2   6  14445.60  14171.50    316.73 o
   2   2   6  44179.40  46844.50    603.07 o
   3   2   6    202.21   1202.75    104.24 o
   4   2   6  19021.50  22159.50    497.22 o
   5   2   6   5194.01   3556.63    291.76 o
   6   2   6  10299.80  12053.50    677.84 o
   7   2   6   8489.56   8047.40    399.15 o
   8   2   6  34793.20  29948.80   1094.59 o
   9   2   6   2125.62   4250.63    413.29 o
  10   2   6   3523.02   5520.04    477.60 o
  11   2   6    687.34    592.86    167.78 o
  12   2   6   1597.43   2531.44    337.84 o
   1   3   6  19615.20  23422.30    509.07 o
   2   3   6   8431.47   8097.23    281.93 o
   3   3   6    785.15    818.51    129.36 o
   4   3   6  10088.90  11216.40    635.46 o
   5   3   6  17157.70  12382.70    689.42 o
   6   3   6    929.65   3147.06    356.47 o
   7   3   6   6514.26  11603.40    693.95 o
   8   3   6   2311.44   1756.58    271.34 o
   9   3   6    215.80    730.64    172.54 o
  10   3   6   4970.76   4455.53    429.61 o
  11   3   6  12355.90  10446.30    665.90 o
  12   3   6   1229.83   2039.75    435.90 o
   0   4   6   1085.03   1034.01    266.46 o
   1   4   6   3480.59   3396.54    318.13 o
   2   4   6  10563.90   6682.80    484.39 o
   3   4   6    289.48   2200.59    280.37 o
   4   4   6   6639.45  15342.50    740.39 o
   5   4   6   2192.53   1341.96    226.26 o
   6   4   6    634.82    264.41    102.92 <
   7   4   6   3404.02   3409.06    376.33 o
   8   4   6   7205.34   5000.43    462.83 o
   9   4   6    343.37   1255.86    238.10 o
  10   4   6   2895.01   6101.64    517.58 o
  11   4   6    303.65    206.97    104.61 <
   1   5   6   3972.73  11734.40    940.03 o
   2   5   6    302.26    199.72    112.04 <
   3   5   6   5572.40   3680.96    375.64 o
   4   5   6    127.98    145.69     58.39 <
   5   5   6   3582.34   2405.34    306.49 o
   6   5   6     48.01    617.04    155.86 o
   7   5   6   3680.80   9723.57    631.51 o
   8   5   6      2.11    453.60    148.87 o
   9   5   6   2803.76   1483.74    258.44 o
  10   5   6     92.02     88.01     48.18 <
   2   6   6   2159.00   1052.17    295.42 o
   3   6   6     85.06     80.54     95.40 <
   4   6   6   3472.17   9552.43    905.17 o
   5   6   6   1429.62   1420.49    239.17 o
   6   6   6   5670.97   4696.99    283.10 o
   7   6   6   2184.62   2214.71    307.94 o
   8   6   6   1489.47    854.01    195.49 o
   9   6   6    350.79    274.30    126.58 <
   4   7   6   8019.72   7510.33    819.04 o
   5   7   6   3809.04   1935.04    418.64 o
   6   7   6    690.02    478.15    142.85 o
   7   7   6   2468.34   5081.85    465.58 o
   8   7   6   1983.66   1569.39    259.78 o
   5   8   6   5809.60   4987.93    692.73 o
   0   0   7    423.91     87.71     48.63 <
   2   0   7   1528.48   4352.61    240.59 o
   4   0   7    683.87   7719.31    378.20 o
   6   0   7    225.45    165.22     62.38 <
   8   0   7    899.01   1477.39    246.96 o
  10   0   7    349.83   4008.81    610.44 o
   1   1   7    694.36   6524.08    206.43 o
   2   1   7   4451.37   3966.53    161.40 o
   3   1   7   1483.82    205.12     40.91 o
   4   1   7   4747.03   4705.00    217.90 o
   5   1   7    336.45   1691.84    126.91 o
   6   1   7    402.15    542.74     89.75 o
   7   1   7    366.10   5546.19    302.41 o
   8   1   7    976.32   1171.23    134.76 o
   9   1   7    998.94    549.02    108.17 o
  10   1   7   2564.30   2104.46    306.25 o
  11   1   7    179.55    -31.99     60.09 <
   0   2   7   7957.74   4294.83    237.27 o
   1   2   7  12962.60  13190.00    317.62 o
   2   2   7     46.16   3600.83    167.91 o
   3   2   7    498.22   1284.89    117.30 o
   4   2   7     81.41   3985.15    200.97 o
   5   2   7   6926.14   6296.58    310.27 o
   6   2   7   5744.90   3035.88    230.24 o
   7   2   7  10800.90   9656.11    438.65 o
   8   2   7    209.96    943.71    202.93 o
   9   2   7   1331.31   2563.95    332.58 o
  10   2   7    270.55   2758.63    239.51 o
  11   2   7   1231.34   1478.19    124.29 o
   1   3   7    923.32   4834.03    242.23 o
   2   3   7  13885.10  12794.50    386.20 o
   3   3   7  19993.80  14846.70    467.94 o
   4   3   7  16269.80  14586.10    528.34 o
   5   3   7   2166.71   3497.48    374.98 o
   6   3   7   1370.62   3169.31    368.20 o
   7   3   7     55.45   3500.07    391.00 o
   8   3   7   4042.47   4108.18    425.58 o
   9   3   7   9092.51   5824.13    509.01 o
  10   3   7   8503.95   7578.34    577.94 o
   0   4   7  38050.80  27306.80    893.34 o
   1   4   7  11845.20  11168.60    420.21 o
   2   4   7   5649.39   6652.32    490.50 o
   3   4   7    227.38   1773.65    256.96 o
   4   4   7    548.21   5118.29    448.38 o
   5   4   7   5844.16   6352.35    364.82 o
   6   4   7  26806.70  19975.90    929.91 o
   7   4   7   8610.18   7400.52    571.56 o
   8   4   7   6890.70  10345.40    681.08 o
   9   4   7   1446.36   2631.16    350.59 o
   1   5   7   3773.86   8357.74    807.33 o
   2   5   7   2645.87   3323.66    340.30 o
   3   5   7  41047.40  31540.80    806.95 o
   4   5   7   3904.82   2373.48    307.24 o
   5   5   7   9546.14  14342.00    543.61 o
   6   5   7    253.71    732.50    175.76 o
   7   5   7     21.55   1164.40    226.48 o
   8   5   7   1312.86   2271.06    324.22 o
   2   6   7   5742.98   8107.37    835.57 o
   3   6   7      0.22    226.67    164.99 <
   4   6   7    997.57   4006.30    414.04 o
   5   6   7    126.42   1345.79    181.63 o
   6   6   7  24729.60  20822.90    966.09 o
   7   6   7    141.98    238.24    107.05 <
   3   7   7  20931.70  15323.10   1187.55 o
   4   7   7    555.90   1462.11    372.27 o
   0   0   8  88287.20 102057.00   1712.36 o
   2   0   8   4212.67   3799.77    224.10 o
   4   0   8     58.70    346.51     87.38 o
   6   0   8  53394.50  54638.80   1078.21 o
   8   0   8   7492.57   7253.37    395.65 o
   1   1   8    544.26    701.98     71.81 o
   2   1   8   1673.31   1756.46    108.59 o
   3   1   8  61044.80  61729.80    717.47 o
   4   1   8   3125.93   3539.13    192.95 o
   5   1   8   4470.49   3685.22    188.69 o
   6   1   8    330.82    559.70     95.07 o
   7   1   8    531.90    709.18     82.35 o
   8   1   8    666.69    421.35    111.49 o
   9   1   8  29693.40  31136.70    770.73 o
  10   1   8   1104.02    940.02    144.19 o
  11   1   8   3532.00   2549.34    224.49 o
   0   2   8  42143.20  41506.60    768.48 o
   1   2   8   5480.28   5274.32    193.90 o
   2   2   8    589.09   1302.46    104.58 o
   3   2   8     40.81   1437.08    117.48 o
   4   2   8    251.69   1448.13    104.54 o
   5   2   8   2500.70   2456.60    159.82 o
   6   2   8  30999.20  34055.30    987.48 o
   7   2   8   3765.68   3470.78    251.40 o
   8   2   8   1472.40    721.61    182.55 o
   9   2   8    791.33   1076.67    210.05 o
  10   2   8   1556.51   2856.35    187.61 o
   1   3   8    213.97   2265.41    163.92 o
   2   3   8   4939.69   4530.14    228.84 o
   3   3   8  20148.70  22261.10    532.64 o
   4   3   8   6188.85   7248.65    433.99 o
   5   3   8     11.00   1178.56    160.18 o
   6   3   8    629.48   2764.36    345.06 o
   7   3   8   1751.80   1413.90    261.00 o
   8   3   8   1359.01    672.04    178.03 o
   0   4   8   5610.40   5819.05    429.30 o
   1   4   8   2655.73   2990.72    197.11 o
   2   4   8   1901.94   4706.75    253.20 o
   3   4   8    212.72   1977.72    283.29 o
   4   4   8   2125.81   1831.84    274.77 o
   5   4   8   1409.64    788.14    185.73 o
   6   4   8   5108.56   7391.39    578.71 o
   7   4   8   2429.18   2844.47    365.13 o
   1   5   8   3472.81   5730.77    375.09 o
   2   5   8     45.95    323.81     89.89 o
   3   5   8   1783.30   2521.88    246.83 o
   4   5   8      0.62    110.82     48.11 <
   5   5   8   2894.55   7159.46    565.37 o
   6   5   8      0.10    359.42    128.94 <
   1   6   8   1213.62    271.37    146.74 <
   2   6   8   3317.39   8765.66    897.34 o
   3   6   8     22.26    178.97     71.99 <
   4   6   8   2368.48   1600.01    266.85 o
   0   0   9   1274.70    156.73     69.56 <
   2   0   9    422.90   4204.55    250.97 o
   4   0   9    718.09   5071.94    324.98 o
   6   0   9   1235.60    947.18    137.09 o
   8   0   9    295.78   1793.84    238.21 o
  10   0   9    407.76   1646.83    223.94 o
   1   1   9    755.41   4660.57    185.35 o
   2   1   9   2090.91   1973.24    117.99 o
   3   1   9    680.67    141.12     35.98 o
   4   1   9   2136.85   2402.56    149.50 o
   5   1   9    759.01   2778.45    170.92 o
   6   1   9    169.71    214.91     59.68 o
   7   1   9    754.30   2772.26    192.77 o
   8   1   9    509.08   1146.78    138.52 o
   9   1   9    301.96   1045.99    159.56 o
   0   2   9     89.44   1396.93    143.32 o
   1   2   9   6896.41   6521.80    220.89 o
   2   2   9   2429.92   3683.70    180.94 o
   3   2   9    299.80    386.94     68.11 o
   4   2   9   1405.81   2630.65    171.97 o
   5   2   9   3689.28   3640.16    207.78 o
   6   2   9     79.30   1579.15    160.00 o
   7   2   9   5988.02   5636.50    333.25 o
   8   2   9   2104.18   1762.50    160.85 o
   1   3   9   4563.94   2982.76    200.37 o
   2   3   9   6893.81   6747.86    290.75 o
   3   3   9   3050.70   6991.42    310.82 o
   4   3   9   8252.73   8425.68    345.15 o
   5   3   9   5710.93   1512.16    210.67 o
   6   3   9    693.05   1188.08    236.71 o
   0   4   9   8238.47  13230.70    651.71 o
   1   4   9   5841.64   6001.90    286.42 o
   2   4   9   8885.23   5151.33    257.01 o
   3   4   9     95.97    138.33     48.81 <
   4   4   9   3340.17   1737.15    209.55 o
   5   4   9   2964.09   1900.37    293.13 o
   1   5   9   7104.29   3018.54    310.28 o
   2   5   9   1447.69   1461.73    194.75 o
   3   5   9  10894.10  13725.60    647.26 o
   2   6   9   8707.68   5480.39    468.16 o
   0   0  10  10606.50   9402.80    544.54 o
   2   0  10  15893.00  16630.90    504.06 o
   4   0  10   7961.12  10683.70    630.71 o
   6   0  10   5724.72   4259.67    313.26 o
   8   0  10  16144.20  16697.90    753.78 o
   1   1  10  11127.20  12876.30    316.82 o
   2   1  10    603.91    615.30     66.49 o
   3   1  10   7396.87   6766.66    246.97 o
   4   1  10   1093.44   1101.96    116.19 o
   5   1  10  17017.90  17330.50    439.14 o
   6   1  10     83.76    131.01     50.77 <
   7   1  10   3353.66   2587.17    224.67 o
   8   1  10    347.27   1087.56    219.43 o
   9   1  10   2757.07   1950.45    276.51 o
   0   2  10   2960.03   2370.73    192.26 o
   1   2  10   3460.44   3695.24    171.19 o
   2   2  10  10551.80  12768.70    355.96 o
   3   2  10     58.29    929.49    102.06 o
   4   2  10   5036.75   6519.58    280.39 o
   5   2  10   1443.75   1754.73    153.25 o
   6   2  10   1986.55   1392.30    168.46 o
   7   2  10   2398.06   1967.79    315.11 o
   1   3  10   4866.95   7783.04    326.15 o
   2   3  10   2333.20   2501.07    177.05 o
   3   3  10     63.75     86.86     39.86 <
   4   3  10   2954.16   2675.27    213.71 o
   5   3  10   4712.82   5783.58    437.08 o
   6   3  10    280.23   1783.51    390.49 o
   0   4  10    702.26    704.53    149.58 o
   1   4  10   1129.09   1238.27    133.91 o
   2   4  10   2611.96   4649.47    242.30 o
   3   4  10     74.40    542.79    124.50 o
   1   5  10   1126.99   1072.07    191.49 o
   0   0  11    233.11   -106.16     51.77 <
   2   0  11   1184.36   2593.44    205.95 o
   4   0  11    651.16   4479.53    317.06 o
   6   0  11    136.79    320.63    125.39 <
   1   1  11    743.02   3703.60    171.36 o
   2   1  11   1058.39    894.60     83.69 o
   3   1  11    550.15     15.57     28.70 <
   4   1  11   1079.63    982.28    125.73 o
   5   1  11    565.31   1082.74    158.57 o
   6   1  11     99.93     36.39     34.50 <
   7   1  11    422.86   3168.55    370.71 o
   0   2  11   2247.02    768.43    111.10 o
   1   2  11   2952.44   3080.95    157.34 o
   2   2  11    125.63   1775.13    134.12 o
   3   2  11    127.17    261.13     64.71 o
   4   2  11    301.47   2017.03    202.31 o
   5   2  11   1683.77   2273.75    226.22 o
   6   2  11   1872.52    272.56    112.87 <
   7   2  11   2712.57   2622.34    372.11 o
   1   3  11      4.10   1388.48    140.36 o
   2   3  11   3224.63   3027.52    247.45 o
   3   3  11   5585.08   2897.05    319.09 o
   4   3  11   3927.08   3325.91    341.75 o
   5   3  11     77.19   2422.26    393.51 o
   0   4  11  10387.00   6452.19    591.52 o
   1   4  11   2820.31   2508.66    255.54 o
   2   4  11    567.06   1719.25    249.90 o
   3   4  11     46.76    307.06    102.68 <
   4   4  11      0.54   1378.61    322.62 o
   1   5  11    331.94   1928.77    339.27 o
   2   5  11    596.58   1084.51    263.18 o
   0   0  12  17439.30  21035.10    818.54 o
   2   0  12    569.92    359.29     72.26 o
   4   0  12      2.16    220.90    106.60 <
   1   1  12     39.97    205.37     43.56 o
   2   1  12    363.97    510.15     69.96 o
   3   1  12  12704.50  13083.50    598.19 o
   4   1  12    646.12    549.10    118.92 o
   5   1  12    675.21    624.28    181.86 o
   6   1  12     68.48     16.49     38.38 <
   0   2  12   8655.72   8988.72    430.25 o
   1   2  12   1296.05    707.52    105.54 o
   2   2  12     34.69    372.25     85.16 o
   3   2  12     13.97    651.20    115.48 o
   4   2  12    131.30   1273.31    280.44 o
   5   2  12    608.91   1283.75    274.42 o
   6   2  12   6682.72   6474.15    596.46 o
   1   3  12    151.97    639.56    197.72 o
   2   3  12   1128.14    692.60    215.82 o
   3   3  12   4037.83   4879.40    422.38 o
   4   3  12   1458.27    945.94    241.90 o
   5   3  12     59.81    344.18    147.17 <
   6   3  12    146.68    201.79     95.36 <
   1   4  12    638.00   1036.11    254.64 o
   2   4  12    644.79   3636.46    490.23 o
   3   4  12     44.02    839.12    248.30 o
   2   5  12     25.25     57.50     70.29 <
   0   0  13    901.12     86.05     61.42 <
   2   0  13    236.71   1396.01    287.54 o
   1   1  13    369.79   2116.84    345.00 o
   2   1  13    419.27    538.07    130.09 o
   3   1  13    657.49    162.74     95.63 <
   4   1  13    408.72    260.29    112.60 <
   1   2  13   1319.38   1366.51    207.43 o
   4   2  13    586.68    765.49    230.78 o

#=======================================================================
#=======================================================================
