# Supplementary material for: Pressure-induced Pb–Pb bonding and phase transition in Pb2SnO4
Source: Acta Crystallogr B Struct Sci Cryst Eng Mater. 2020 Nov 3;76(Pt 6):979–91. doi: 10.1107/S205252062001238X (PMC8788844; doi:10.1107/S205252062001238X)
Supplement: Supplementary file 8 [file b-76-00979-Pb2SnO4-Pnam-P5sup8.hkl]

data_Pb2SnO4-Pnam-P5

#=======================================================================
# STRUCTURE-FACTOR LIST

loop_
 _refln_index_h
 _refln_index_k
 _refln_index_l
 _refln_F_squared_calc
 _refln_F_squared_meas
 _refln_F_squared_sigma
 _refln_observed_status
   2   1   0  17204.90  18011.80    167.79 o
   3   1   0 427195.00 365727.00   1171.55 o
   4   1   0  41565.70  44183.80    342.14 o
   5   1   0  27948.20  28642.40    300.43 o
   6   1   0   2212.87   2133.09     88.54 o
   7   1   0    430.91    408.56     61.28 o
   2   2   0   9622.67  10108.20    145.54 o
   3   2   0    118.73    193.76     22.42 o
   4   2   0    412.18    435.52     35.73 o
   5   2   0  24824.80  25487.80    297.21 o
   6   2   0 186105.00 196479.00    933.31 o
   7   2   0  34493.70  33947.70    379.96 o
   8   2   0  12121.50  11704.90    231.99 o
   9   2   0   4821.84   4690.70    151.88 o
  10   2   0   3255.03   3103.73    184.38 o
  11   2   0   5551.84   5279.62    250.01 o
  12   2   0  39483.70  40231.60    708.69 o
   3   3   0 180705.00 195627.00    847.05 o
   4   3   0 104604.00 109324.00    635.84 o
   5   3   0   2436.13   2433.80     96.09 o
   6   3   0   6848.54   6819.35    169.67 o
   7   3   0   5464.86   5208.26    153.35 o
   8   3   0  19204.70  18695.10    302.85 o
   9   3   0  54254.40  55963.70    535.57 o
  10   3   0  39448.80  39399.90    463.09 o
  11   3   0   4852.62   5054.40    167.81 o
  12   3   0   6546.85   6607.94    196.99 o
  13   3   0   2889.98   2959.08    193.99 o
  14   3   0   1557.85   1589.57    144.87 o
  15   3   0  10415.20  10747.30    386.04 o
   4   4   0   4103.77   3957.83    178.09 o
   5   4   0  60662.30  59670.30    505.32 o
   6   4   0  41563.40  40951.10    431.83 o
   7   4   0  85478.10  88856.60    667.34 o
   8   4   0    147.32    155.80     29.31 o
   9   4   0   6931.21   6863.66    190.35 o
  10   4   0   2340.77   2239.45    111.47 o
  11   4   0   7385.51   7493.41    206.27 o
  12   4   0  10870.30  10721.40    249.08 o
  13   4   0  24723.70  24046.00    383.30 o
  14   4   0     64.65    108.32     29.31 o
  15   4   0   6400.99   6920.36    303.67 o
  16   4   0   1618.44   1699.57    153.76 o
   5   5   0   4538.72   4544.31    208.22 o
   6   5   0   4337.31   4271.01    142.48 o
   7   5   0   4431.75   4271.48    147.19 o
   8   5   0  18217.20  17534.90    304.96 o
   9   5   0   4432.26   4160.24    151.04 o
  10   5   0  44216.30  43329.20    500.49 o
  11   5   0   2503.26   2489.11    121.52 o
  12   5   0   5866.01   5999.64    189.96 o
  13   5   0   1977.29   2066.26    112.31 o
  14   5   0   2403.78   2252.65    118.33 o
  15   5   0   1308.89   1402.96     94.96 o
  16   5   0  10105.50  11120.80    269.63 o
   6   6   0     13.16     15.18     20.44 <
   7   6   0  46749.40  45966.10    711.89 o
   8   6   0   8138.09   8010.09    209.65 o
   9   6   0   5062.84   5288.92    172.71 o
  10   6   0   2927.86   2825.83    129.07 o
  11   6   0   4286.04   4179.15    158.71 o
  12   6   0    422.46    418.64     51.29 o
  13   6   0  15739.30  16451.40    322.63 o
  14   6   0   3770.43   3989.40    159.57 o
  15   6   0   2945.34   3157.33    142.98 o
   7   7   0   4080.49   3900.96    214.93 o
   8   7   0   9087.59   8340.08    314.06 o
   9   7   0    801.20   1062.18     81.67 o
  10   7   0  16498.30  17021.40    321.28 o
  11   7   0  10741.10  11145.70    261.58 o
  12   7   0   2297.35   2341.85    121.07 o
  13   7   0    698.89    714.66     68.61 o
  14   7   0    509.46    586.48     62.98 o
  15   7   0     25.38     38.01     18.09 <
   9   8   0   1030.57    987.24    111.22 o
  10   8   0   1721.86   1715.71    149.30 o
  11   8   0   1092.59   1091.40    120.65 o
  12   8   0   1607.47   1742.19    106.32 o
  13   8   0   4581.91   4825.95    176.24 o
  14   8   0   7064.24   6350.00    286.99 o
  11   9   0   8960.87   9329.74    355.26 o
  12   9   0     70.87     67.45     31.46 <
   2   0   1    679.82    688.42     35.28 o
   1   1   1    199.24    225.86     19.81 o
   2   1   1    240.30    260.00     23.97 o
   3   1   1     69.62     63.10      8.02 o
   4   1   1     27.79     24.67      6.14 o
   5   1   1   1524.92   1489.34     57.12 o
   6   1   1    131.40    131.97     19.56 o
   7   1   1      9.54     21.17     11.83 <
   8   1   1     87.57     89.52     34.91 <
   2   2   1   1567.58   1798.36     69.51 o
   3   2   1     46.37     57.11      8.92 o
   4   2   1    165.97    160.44     15.79 o
   5   2   1    461.77    463.85     28.61 o
   6   2   1    748.69    721.71     37.57 o
   7   2   1    625.62    605.46     36.22 o
   8   2   1    977.71    968.13     47.23 o
   9   2   1     11.76     13.96      9.70 <
  10   2   1     33.97     36.69     16.48 <
  11   2   1    279.37    265.44     40.98 o
  12   2   1    762.36    741.37     68.32 o
   3   3   1    354.06    371.45     29.61 o
   4   3   1    796.55    793.60     36.77 o
   5   3   1    355.96    350.25     26.31 o
   6   3   1      6.41      7.55      7.65 <
   7   3   1    140.56    146.64     19.39 o
   8   3   1   1089.05   1037.99     49.95 o
   9   3   1    538.29    530.42     37.12 o
  10   3   1    100.14    105.02     18.51 o
  11   3   1    335.88    328.64     30.88 o
  12   3   1     40.58     43.22     17.53 <
  13   3   1    333.83    343.50     39.29 o
  14   3   1    215.45    240.46     41.66 o
  15   3   1    351.98    372.93     51.17 o
   4   4   1    230.57    217.97     25.67 o
   5   4   1    951.04    960.50     44.84 o
   6   4   1     89.88     81.99     15.23 o
   7   4   1    612.82    568.46     37.32 o
   8   4   1    596.54    605.24     39.98 o
   9   4   1    148.51    148.96     21.49 o
  10   4   1    156.42    148.54     20.85 o
  11   4   1    440.04    424.81     35.43 o
  12   4   1    325.21    300.86     30.76 o
  13   4   1    171.52    164.57     23.15 o
  14   4   1    445.40    406.22     43.01 o
  15   4   1     42.55     56.47     18.70 o
  16   4   1    123.31    131.81     42.85 o
  17   4   1    109.71    102.48     37.30 <
   5   5   1    261.26    245.57     29.00 o
   6   5   1    130.12    117.91     20.44 o
   7   5   1     40.28     45.37     11.95 o
   8   5   1   1051.28    996.58     51.51 o
   9   5   1    491.94    510.60     38.14 o
  10   5   1    522.02    523.71     39.24 o
  11   5   1    212.69    223.94     27.53 o
  12   5   1     40.75     56.25     14.67 o
  13   5   1    215.48    198.39     24.96 o
  14   5   1    467.11    471.28     39.39 o
  15   5   1    261.20    271.98     31.17 o
  16   5   1     69.87    109.61     37.01 <
  17   5   1    165.38    143.55     46.13 o
   6   6   1     67.18     82.38     23.71 o
   7   6   1    607.04    597.76     48.07 o
   8   6   1    122.20    108.44     19.90 o
   9   6   1    201.41    222.96     25.96 o
  10   6   1    377.95    373.80     33.86 o
  11   6   1    833.42    823.81     50.01 o
  12   6   1    129.15    131.50     22.66 o
  13   6   1    149.55    159.88     23.37 o
  14   6   1    169.01    190.44     25.16 o
  15   6   1    117.03    133.89     27.62 o
  16   6   1    211.73    252.24     41.36 o
   7   7   1    334.31    334.41     66.70 o
   8   7   1    688.50    700.65     64.92 o
   9   7   1     51.53     49.09     17.26 <
  10   7   1    639.14    658.19     45.09 o
  11   7   1    161.54    152.74     23.08 o
  12   7   1    165.71    193.01     25.69 o
  13   7   1    202.36    225.96     27.09 o
  14   7   1    313.64    330.68     44.57 o
  15   7   1     94.33     82.38     24.15 o
  16   7   1    150.05    160.02     32.54 o
   9   8   1    375.90    352.40     47.45 o
  10   8   1    150.57    121.74     30.63 o
  11   8   1    556.61    648.92     54.50 o
  12   8   1    128.73    139.44     28.33 o
  13   8   1    251.35    252.51     40.83 o
  14   8   1     53.21     51.24     23.93 <
  15   8   1    137.35    139.29     31.19 o
  11   9   1     68.70     87.10     39.41 <
  12   9   1    285.11    370.15     73.49 o
  13   9   1    144.54    120.86     38.85 o
   0   0   2 155241.00 147399.00    500.77 o
   2   0   2 171772.00 179142.00    736.56 o
   4   0   2  97223.60 102010.00    632.22 o
   1   1   2 149544.00 162765.00    685.20 o
   2   1   2   5264.09   5070.98    119.68 o
   3   1   2 115855.00 127492.00    696.03 o
   4   1   2  16730.00  16517.00    183.59 o
   5   1   2 185075.00 201499.00   1006.02 o
   6   1   2    464.88    396.87     44.12 o
   7   1   2  28806.50  27873.10    382.52 o
   8   1   2   5531.60   5479.09    175.41 o
   9   1   2  30429.40  29646.10    616.21 o
   1   2   2  90893.60  99624.70    572.73 o
   2   2   2 151804.00 171701.00    822.46 o
   3   2   2    575.43    569.66     33.29 o
   4   2   2  57121.00  59195.60    317.68 o
   5   2   2  26716.70  26912.30    213.02 o
   6   2   2  42047.90  42427.40    285.67 o
   7   2   2  37035.90  35969.90    338.03 o
   8   2   2  81499.20  82835.30    701.11 o
   9   2   2   8195.07   7861.30    166.40 o
  10   2   2   6924.34   6764.62    159.38 o
  11   2   2   4722.29   4527.20    134.02 o
  12   2   2   6807.47   6750.38    311.92 o
   2   3   2  77793.80  75739.80    566.84 o
   3   3   2  12104.60  12071.40    226.53 o
   4   3   2  81503.90  85373.40    478.14 o
   5   3   2  51138.90  52458.00    317.62 o
   6   3   2   5539.58   5689.62    107.25 o
   7   3   2  13651.70  13170.60    169.03 o
   8   3   2  22252.90  21255.40    223.54 o
   9   3   2   5154.05   5114.49    113.14 o
  10   3   2  33937.40  33597.90    299.31 o
  11   3   2  30137.70  30215.90    347.14 o
  12   3   2   7204.44   7049.91    171.56 o
  13   3   2   2477.21   2432.99    103.11 o
  14   3   2   2613.30   2671.38    132.54 o
  15   3   2    632.36    614.92     66.72 o
   3   4   2   4652.36   4520.24    147.32 o
   4   4   2  17448.90  17606.50    299.15 o
   5   4   2  52280.20  51495.20    475.17 o
   6   4   2    677.83    610.84     36.78 o
   7   4   2  63914.00  65495.60    398.38 o
   8   4   2  20845.70  20720.30    227.06 o
   9   4   2   7062.85   7005.77    134.63 o
  10   4   2   3862.39   3778.30    101.18 o
  11   4   2   8358.67   8255.48    152.65 o
  12   4   2     20.71     19.58     11.78 <
  13   4   2  17987.60  18090.20    278.27 o
  14   4   2   7060.68   7170.88    177.42 o
  15   4   2   6813.25   6716.35    209.30 o
  16   4   2    503.55    516.95     77.55 o
  17   4   2    825.17    822.57     99.22 o
   5   5   2   9095.22   8803.81    170.01 o
   6   5   2   7338.23   7354.86    158.33 o
   7   5   2   6992.08   6846.90    156.81 o
   8   5   2  19000.20  18926.30    221.38 o
   9   5   2   1968.64   1961.83     73.18 o
  10   5   2  36895.10  36610.80    322.23 o
  11   5   2   2980.40   2991.09     93.54 o
  12   5   2   8447.87   8864.06    162.37 o
  13   5   2   1508.89   1561.46     68.70 o
  14   5   2   3013.06   3152.92     98.29 o
  15   5   2    572.96    564.49     79.19 o
  16   5   2   6937.76   7696.53    287.48 o
   6   6   2  17988.90  17984.00    258.83 o
   7   6   2  37630.10  37419.40    376.92 o
   8   6   2    336.65    472.03     43.35 o
   9   6   2   5681.68   5726.64    127.53 o
  10   6   2   1979.52   2049.34     76.91 o
  11   6   2   7303.52   7393.15    147.87 o
  12   6   2   3874.05   4026.91    110.88 o
  13   6   2  12985.50  13675.80    208.14 o
  14   6   2      4.20     16.57     13.79 <
  15   6   2   4577.37   4890.27    158.93 o
  16   6   2   1251.65   1381.36    120.31 o
   7   7   2   1259.15   1220.95    131.19 o
   8   7   2   9376.88   8972.88    191.77 o
   9   7   2  14259.20  14227.20    244.61 o
  10   7   2  10423.90  10340.10    211.18 o
  11   7   2    546.64    589.46     42.69 o
  12   7   2   3406.71   3546.46    104.96 o
  13   7   2   1165.37   1305.37     82.56 o
  14   7   2   1064.15   1123.29     75.85 o
  15   7   2   3619.68   3278.49    130.23 o
  16   7   2   2977.58   3024.94    178.39 o
   9   8   2   2113.83   1988.17    112.56 o
  10   8   2   1306.02   1387.84     78.48 o
  11   8   2   2119.20   2108.00     97.55 o
  12   8   2   8166.11   8622.02    301.71 o
  13   8   2   2668.60   2356.32    161.41 o
  14   8   2    681.43    688.78     62.15 o
  15   8   2   1068.39   1131.28    114.09 o
  11   9   2   1476.81   1473.86    127.73 o
  12   9   2    501.65    485.06     73.76 o
  13   9   2   1099.49   1101.95    111.41 o
  14   9   2    386.43    349.82     64.62 o
  13  10   2     23.49     52.83     34.52 <
   2   0   3   2551.63   2642.05     88.14 o
   4   0   3   7299.40   7463.51    174.78 o
   0   1   3   1939.03   2020.08     53.83 o
   1   1   3   5917.00   6287.71    134.32 o
   2   1   3      0.04    -16.57     11.42 <
   3   1   3      0.28      6.70     13.84 <
   4   1   3     43.99     71.09     20.88 o
   5   1   3    482.23    458.87     47.86 o
   6   1   3    661.29    619.49     58.21 o
   7   1   3   4642.69   4630.26    162.41 o
   8   1   3     78.84     78.89     22.64 o
   9   1   3      4.97      7.82     13.74 <
   1   2   3     31.93     21.93     10.66 <
   2   2   3   1204.90   1288.90     70.29 o
   3   2   3   3096.89   3168.74    116.71 o
   4   2   3   2774.78   2754.15    114.72 o
   5   2   3    293.69    266.66     27.07 o
   6   2   3     39.42     40.80     13.37 o
   7   2   3    131.66    118.20     20.95 o
   8   2   3      0.77     13.84     11.81 <
   9   2   3    670.14    651.20     48.96 o
  10   2   3   2395.24   2320.55     94.88 o
  11   2   3     26.76     42.73     17.67 <
  12   2   3     47.42     52.66     22.73 <
   2   3   3     22.99     19.70     11.83 <
   3   3   3      1.48     -4.77     13.59 <
   4   3   3     32.72     21.93      8.46 <
   5   3   3    324.51    311.67     30.81 o
   6   3   3   2839.96   2799.93     74.52 o
   7   3   3   2584.03   2515.24     73.76 o
   8   3   3     38.44     49.53     13.98 o
   9   3   3    122.89    128.98     23.47 o
  10   3   3     73.60     72.46     17.63 o
  11   3   3     32.43     16.65     15.40 <
  12   3   3    958.82    934.15     63.29 o
  13   3   3   1385.84   1460.69     80.88 o
  14   3   3     77.73    108.49     24.64 o
  15   3   3     23.05     42.29     21.88 <
   3   4   3   7447.97   7324.89    198.10 o
   4   4   3   1125.14   1149.62     79.97 o
   5   4   3    107.04    110.62     21.20 o
   6   4   3      8.71     19.48     11.12 <
   7   4   3    274.15    278.89     26.11 o
   8   4   3    153.70    167.44     22.42 o
   9   4   3   2626.50   2629.19     81.97 o
  10   4   3    807.68    818.98     47.39 o
  11   4   3    211.31    230.49     26.40 o
  12   4   3    102.79     90.43     21.81 o
  13   4   3    208.28    173.21     29.92 o
  14   4   3    235.83    255.45     40.04 o
  15   4   3    536.55    594.24     75.60 o
  16   4   3    306.81    190.64     44.89 o
   4   5   3    340.57    335.48     46.14 o
   5   5   3    164.09    159.76     33.79 o
   6   5   3   4155.53   3977.39    118.30 o
   7   5   3     68.70     63.49     16.13 o
   8   5   3     25.63     41.39     17.14 <
   9   5   3    331.80    340.08     31.27 o
  10   5   3    367.33    374.31     32.98 o
  11   5   3    136.47    138.73     20.80 o
  12   5   3    911.22    898.55     52.23 o
  13   5   3    262.81    246.77     28.87 o
  14   5   3     16.00     16.08     17.92 <
  15   5   3    237.79    254.96     48.43 o
   6   6   3    122.74    145.70     35.91 o
   7   6   3    244.87    258.93     33.79 o
   8   6   3    174.05    191.25     31.00 o
   9   6   3   2053.73   1992.73     91.50 o
  10   6   3     68.37     66.93     17.23 o
  11   6   3      1.66     12.69     12.34 <
  12   6   3    216.27    213.96     26.89 o
  13   6   3    209.87    222.78     31.49 o
  14   6   3    231.90    264.54     35.40 o
  15   6   3    595.27    631.18     78.78 o
   7   7   3      3.26     11.17     17.65 <
   8   7   3      2.02     34.69     19.14 <
   9   7   3    163.66    194.03     30.95 o
  10   7   3    569.80    585.85     52.64 o
  11   7   3    310.83    323.39     40.14 o
  12   7   3    938.60    953.50     93.04 o
  13   7   3     10.31     40.80     15.13 <
  14   7   3      5.41     18.82     21.27 <
   9   8   3   1152.03   1168.81     72.88 o
  10   8   3     26.83     26.82     16.53 <
  11   8   3    123.91    161.52     42.83 o
  12   8   3    369.85    364.98     60.95 o
  13   8   3    301.19    316.01     58.72 o
  11   9   3    264.11    319.08     57.50 o
  12   9   3    474.69    491.17     70.36 o
   0   0   4 378851.00 330837.00   1042.19 o
   2   0   4  15468.50  15480.80    170.92 o
   4   0   4    546.30    605.98     52.87 o
   6   0   4 166468.00 176511.00   1044.41 o
   1   1   4   1836.65   1896.32     39.89 o
   2   1   4   9049.25   8815.07    148.73 o
   3   1   4 226946.00 250328.00   1140.20 o
   4   1   4  19472.80  19226.70    306.57 o
   5   1   4  16064.40  15823.40    289.75 o
   6   1   4   1202.75   1129.55     80.46 o
   7   1   4    375.66    322.09     46.82 o
   8   1   4   3448.68   3192.24    143.44 o
   9   1   4  84496.70  86335.50    780.77 o
  10   1   4   4367.30   4094.76    249.22 o
   0   2   4 179786.00 179931.00   1241.19 o
   1   2   4  36615.20  37210.10    386.19 o
   2   2   4   5034.73   4895.55    145.28 o
   3   2   4      5.76     12.15     10.93 <
   4   2   4    183.16    136.05     27.99 o
   5   2   4  15508.20  15839.80    297.83 o
   6   2   4 114556.00 116816.00    859.90 o
   7   2   4  22561.20  22144.30    267.50 o
   8   2   4   7706.58   7615.40    161.29 o
   9   2   4   3152.75   3016.97    104.93 o
  10   2   4   2429.75   2274.77     94.51 o
  11   2   4   3842.59   3717.59    124.18 o
  12   2   4  28636.60  28532.60    475.54 o
  13   2   4   9290.21   9572.60    407.87 o
   1   3   4    395.55    388.38     61.20 o
   2   3   4  52086.80  52775.30    515.99 o
   3   3   4 102578.00 103712.00    757.92 o
   4   3   4  62037.60  64407.00    607.48 o
   5   3   4   1477.51   1459.62     65.89 o
   6   3   4   4217.65   4293.58    115.22 o
   7   3   4   3492.40   3363.31    104.57 o
   8   3   4  12805.60  12632.60    210.40 o
   9   3   4  37513.20  36997.20    372.68 o
  10   3   4  27253.90  26811.60    324.44 o
  11   3   4   3095.75   3173.66    113.79 o
  12   3   4   4593.09   4635.36    141.29 o
  13   3   4   2262.97   2310.81    101.48 o
  14   3   4   1119.39   1151.84     96.86 o
  15   3   4   7882.13   6869.48    241.81 o
   3   4   4   2847.39   2586.75    121.00 o
   4   4   4   2643.10   2489.72    122.00 o
   5   4   4  37977.80  37748.40    386.31 o
   6   4   4  27294.20  27552.90    304.85 o
   7   4   4  56290.10  57674.00    456.56 o
   8   4   4    139.10    169.17     20.56 o
   9   4   4   4762.38   4766.73    107.78 o
  10   4   4   1818.03   1793.13     83.93 o
  11   4   4   5211.97   5257.31    147.57 o
  12   4   4   8146.57   8190.00    186.71 o
  13   4   4  17886.00  17129.30    312.63 o
  14   4   4     25.11     14.28     10.90 <
   4   5   4  51039.20  50936.10    579.42 o
   5   5   4   3261.99   3301.62    147.09 o
   6   5   4   2895.05   2776.76     98.77 o
   7   5   4   3255.25   3163.52    108.53 o
   8   5   4  12591.30  12556.80    221.52 o
   9   5   4   3321.36   3325.73    115.49 o
  10   5   4  31168.10  31309.70    291.28 o
  11   5   4   1971.22   1968.87     74.05 o
  12   5   4   4136.48   4306.43    137.13 o
  13   5   4   1575.57   1572.77    105.46 o
   5   6   4  19262.00  19185.00    366.57 o
   6   6   4     27.04     42.07     19.92 <
   7   6   4  32374.30  32131.80    355.48 o
   8   6   4   6043.49   6181.73    157.81 o
   9   6   4   3526.50   3646.12    139.79 o
  10   6   4   2273.70   2256.30     98.06 o
  11   6   4   3044.76   3125.23    117.31 o
  12   6   4    369.19    385.99     36.82 o
  13   6   4  11488.70  11892.20    290.67 o
   7   7   4   3116.89   3037.65    153.31 o
   8   7   4   6396.51   6091.84    160.84 o
   9   7   4    486.39    511.95     47.70 o
  10   7   4  11936.00  11844.40    260.72 o
  11   7   4   8082.94   8481.21    254.99 o
  12   7   4   1636.33   1687.32    113.31 o
  13   7   4    581.49    553.31     65.33 o
   9   8   4    715.66    705.65     75.43 o
  10   8   4   1382.40   1356.12    104.28 o
  11   8   4    778.67    775.17     78.37 o
  12   8   4   1094.95   1062.53     95.56 o
  10   9   4   1451.81   1249.36    102.81 o
  11   9   4   6783.22   5255.90    212.69 o
   2   0   5   5821.11   5913.38    113.36 o
   4   0   5   6325.95   5885.26    169.61 o
   6   0   5   1776.35   1632.95     97.98 o
   0   1   5    702.36    670.68     31.28 o
   1   1   5   6185.40   6336.68     78.87 o
   2   1   5    426.81    409.07     20.64 o
   3   1   5    226.65    190.85     24.89 o
   4   1   5    193.42    229.86     36.13 o
   5   1   5   5027.61   4942.63    167.64 o
   6   1   5     53.70     64.34     22.69 <
   7   1   5   2642.04   2531.19    128.32 o
   8   1   5    460.45    482.14     58.66 o
   9   1   5   1801.20   1794.99    113.27 o
  10   1   5      0.25      5.48     17.99 <
   1   2   5   1073.10   1045.66     43.67 o
   2   2   5   5516.64   5375.40    112.74 o
   3   2   5   1249.49   1205.32     79.80 o
   4   2   5   3311.61   3265.30    134.97 o
   5   2   5   1986.13   1946.73    108.47 o
   6   2   5   1139.64   1092.06     83.78 o
   7   2   5    661.20    705.73     69.96 o
   8   2   5   2293.18   2222.92     87.00 o
   9   2   5    678.26    625.74     48.02 o
  10   2   5    990.80    951.21     61.48 o
  11   2   5    955.57    963.67     62.99 o
  12   2   5   1499.23   1536.14     82.25 o
   1   3   5   1557.55   1591.66     89.04 o
   2   3   5   4073.40   4060.54    145.06 o
   3   3   5    511.94    478.25     53.50 o
   4   3   5   1286.57   1230.31     86.33 o
   5   3   5   1840.64   1817.71    107.96 o
   6   3   5   1541.27   1601.41    103.07 o
   7   3   5    602.17    605.00     65.17 o
   8   3   5   3030.91   2915.29    101.12 o
   9   3   5    731.59    716.15     52.38 o
  10   3   5     81.19     78.77     20.68 o
  11   3   5    622.83    620.86     52.13 o
  12   3   5    252.15    262.76     34.40 o
  13   3   5      3.12      9.09      9.73 <
   2   4   5    641.32    593.53     86.69 o
   3   4   5   1464.47   1395.48     91.79 o
   4   4   5     54.48     57.35     22.73 <
   5   4   5   3122.54   3107.23     99.48 o
   6   4   5    169.24    162.35     23.98 o
   7   4   5    597.01    610.73     47.83 o
   8   4   5    748.11    752.13     76.59 o
   9   4   5    575.02    568.83     66.90 o
  10   4   5     14.68     12.32     10.22 <
  11   4   5   2147.14   2101.00     94.97 o
  12   4   5    438.63    463.62     50.66 o
   4   5   5   1907.92   1831.49    111.84 o
   5   5   5    184.26    146.88     34.86 o
   6   5   5   1271.88   1261.50     67.95 o
   7   5   5     13.58      8.31     10.32 <
   8   5   5   3086.40   3073.41    109.16 o
   9   5   5    391.70    356.05     38.38 o
  10   5   5    426.45    422.97     44.08 o
  11   5   5    196.45    170.42     26.70 o
   5   6   5   4287.48   4133.39    173.44 o
   6   6   5     14.66      3.13     16.48 <
   7   6   5    697.00    673.43     53.09 o
   8   6   5     44.85     44.66     18.11 <
   9   6   5    232.16    231.03     33.37 o
  10   6   5    606.70    616.56     57.29 o
  11   6   5   2139.33   2082.77    105.97 o
  12   6   5     40.59     26.35     15.45 <
   7   7   5    953.92   1005.22     91.14 o
   8   7   5   1781.55   1792.32     89.23 o
   9   7   5      1.25     24.32     15.89 <
  10   7   5    450.54    429.12     50.63 o
  11   7   5     35.60     20.44     11.93 <
   9   8   5     10.71     29.90     20.46 <
  10   8   5    613.62    626.38     65.57 o
   0   0   6  47560.20  48242.00    402.10 o
   2   0   6  62492.20  62993.60    461.59 o
   4   0   6  34537.40  34229.80    306.33 o
   6   0   6  22964.70  22055.90    366.03 o
   1   1   6  49811.30  49565.10    204.84 o
   2   1   6   2996.92   2956.27     57.38 o
   3   1   6  38404.60  37909.60    241.83 o
   4   1   6   6053.99   5836.80    145.86 o
   5   1   6  70529.30  70907.80    660.42 o
   6   1   6    236.35    217.34     37.04 o
   7   1   6  13043.50  12916.30    296.67 o
   8   1   6   2357.47   2241.89    125.63 o
   9   1   6  13200.00  13301.90    314.23 o
  10   1   6   1964.07   1979.56    124.55 o
   0   2   6  22756.50  22316.40    237.42 o
   1   2   6  27629.20  27097.30    203.76 o
   2   2   6  52456.00  51636.80    371.42 o
   3   2   6    330.10    297.28     41.86 o
   4   2   6  22837.40  22383.40    362.13 o
   5   2   6  10989.20  10494.10    256.20 o
   6   2   6  16177.30  15982.00    325.46 o
   7   2   6  16147.70  15563.20    330.14 o
   8   2   6  38421.20  37809.70    527.06 o
   9   2   6   3709.81   3579.40    113.25 o
  10   2   6   3880.76   3892.39    123.85 o
  11   2   6   2368.93   2311.57     98.65 o
  12   2   6   3018.53   2344.66    106.25 o
   1   3   6  27010.70  26517.70    372.64 o
   2   3   6  29609.60  29267.40    320.94 o
   3   3   6   4811.66   4681.98    166.99 o
   4   3   6  33014.40  33043.00    457.34 o
   5   3   6  23541.70  22984.60    392.71 o
   6   3   6   2435.97   2341.02    127.65 o
   7   3   6   6950.67   6093.17    209.82 o
   8   3   6  10383.30  10348.80    279.83 o
   9   3   6   2073.01   2134.96    130.45 o
  10   3   6  16576.80  16413.00    251.10 o
  11   3   6  15980.70  15431.90    249.27 o
   2   4   6  16539.00  16306.10    315.35 o
   3   4   6   1691.52   1599.97    100.68 o
   4   4   6   8165.12   7907.16    228.30 o
   5   4   6  22813.00  23060.20    400.64 o
   6   4   6    161.34    227.36     43.27 o
   7   4   6  29410.00  29077.70    471.76 o
   8   4   6  10720.10  10250.60    283.99 o
   9   4   6   3500.87   3308.22    163.83 o
  10   4   6   2291.84   2292.69    139.35 o
   3   5   6   2644.98   2559.05    192.17 o
   4   5   6  33951.30  33425.70    484.22 o
   5   5   6   4568.27   4404.92    178.63 o
   6   5   6   3417.12   3432.22    109.57 o
   7   5   6   3781.40   3714.28    117.54 o
   8   5   6   9478.41   9494.68    276.90 o
   9   5   6   1257.49   1234.67    102.67 o
   5   6   6  14737.90  14983.50    338.89 o
   6   6   6   9409.82   9396.22    190.48 o
   7   6   6  18391.60  18576.00    271.41 o
   8   6   6    275.73    289.92     35.42 o
   9   6   6   2904.53   3100.09    103.87 o
   7   7   6    819.73    861.57     63.18 o
   8   7   6   4842.40   4781.35    149.50 o
   9   7   6   8043.23   8424.56    194.15 o
   2   0   7   5216.48   5081.05    114.03 o
   4   0   7  10562.90  10383.60    172.05 o
   6   0   7    107.62    116.54     29.48 o
   8   0   7   1585.68   1522.16    152.17 o
   0   1   7   1807.94   1726.24     55.81 o
   1   1   7   8275.69   8136.48     85.56 o
   2   1   7     77.19     83.53     10.27 o
   3   1   7     34.70     44.69      9.68 o
   4   1   7     77.73    101.55     16.92 o
   5   1   7   2251.51   2240.16     95.29 o
   6   1   7    708.40    701.65     67.88 o
   7   1   7   7207.34   7253.62    222.69 o
   8   1   7    267.36    308.14     47.77 o
   9   1   7    303.37    332.76     51.39 o
  10   1   7      7.05     63.92     23.98 <
  11   1   7     88.77     84.00     43.17 <
   1   2   7     87.26    100.38     14.55 o
   2   2   7   3430.96   3304.38     74.29 o
   3   2   7   3848.77   3786.63    102.32 o
   4   2   7   5079.05   5026.40    175.96 o
   5   2   7    939.64    863.04     75.40 o
   6   2   7     48.94     50.68     21.73 <
   7   2   7      1.21     20.36     18.21 <
   8   2   7    360.39    397.10     55.55 o
   9   2   7   1338.03   1237.45     98.61 o
  10   2   7   3936.53   3923.13    179.73 o
   0   3   7   6379.81   6328.85    260.51 o
   1   3   7   2416.96   2364.37     83.26 o
   2   3   7    463.88    464.73     37.65 o
   3   3   7     41.13     49.11     15.28 o
   4   3   7     60.50     57.79     20.90 <
   5   3   7   1003.36   1013.16     83.59 o
   6   3   7   4459.76   4414.16    178.10 o
   7   3   7   3453.47   3334.51    157.57 o
   8   3   7    736.74    752.73     77.12 o
   9   3   7      1.73    -10.27     23.13 <
  10   3   7     35.03     46.23     24.40 <
   1   4   7    504.03    556.50     84.58 o
   2   4   7    594.90    569.70     60.00 o
   3   4   7   8877.21   8530.69    233.80 o
   4   4   7   1160.43   1133.77     88.68 o
   5   4   7    925.50    892.32     80.28 o
   6   4   7      1.68      1.25     14.94 <
   7   4   7     56.01     47.89     24.30 <
   8   4   7      5.09    -42.29     22.76 <
   9   4   7   3868.69   3969.67    182.80 o
   3   5   7     89.51    111.03     39.16 <
   4   5   7      2.62      8.38     14.59 <
   5   5   7     55.11     19.14     15.74 <
   6   5   7   6206.20   6284.91    221.65 o
   7   5   7     60.38     89.84     28.72 o
   8   5   7    659.56    667.97     75.92 o
   5   6   7    147.39    138.22     36.55 o
   6   6   7    106.15    109.86     20.29 o
   7   6   7     49.37     47.74     13.96 o
   7   7   7    180.98    133.01     22.61 o
   0   0   8  94937.60  97487.30    621.39 o
   2   0   8   3505.70   3367.25     95.17 o
   4   0   8     42.40     54.07     15.25 o
   6   0   8  54310.70  55151.80    427.16 o
   8   0   8   7125.98   6813.05    320.58 o
   1   1   8    419.19    412.66     20.32 o
   2   1   8   2576.03   2442.49     55.95 o
   3   1   8  65803.80  65757.90    339.02 o
   4   1   8   4992.51   4876.08     92.18 o
   5   1   8   3987.65   3895.38     96.99 o
   6   1   8    345.24    326.39     38.90 o
   7   1   8    295.80    232.30     42.10 o
   8   1   8   1102.58   1091.73     91.14 o
   9   1   8  31223.10  31837.30    498.14 o
  10   1   8   1593.58   1743.95    173.36 o
   0   2   8  52360.50  51593.60    384.61 o
   1   2   8  10189.30   9879.61    129.65 o
   2   2   8   1028.83   1010.72     42.09 o
   3   2   8     21.43     27.87      8.38 o
   4   2   8    135.99    117.86     29.48 o
   5   2   8   4883.27   4915.56    180.05 o
   6   2   8  38061.90  37531.30    514.47 o
   7   2   8   7525.97   7231.36    229.92 o
   8   2   8   2012.24   1857.11    119.75 o
   9   2   8   1025.37    961.11     88.74 o
   1   3   8     10.88     17.92      9.58 <
   2   3   8  15168.10  14952.80    213.54 o
   3   3   8  31932.80  32329.10    313.16 o
   4   3   8  18924.00  18503.80    347.97 o
   5   3   8    273.69    283.08     45.91 o
   6   3   8   1321.31   1258.61     97.27 o
   7   3   8   1527.70   1427.03    104.90 o
   8   3   8   4394.62   4406.98    188.91 o
   9   3   8  14671.40  14696.90    489.21 o
   1   4   8  21939.00  21385.20    517.85 o
   2   4   8    580.09    583.89     44.62 o
   3   4   8    783.37    792.86     50.37 o
   4   4   8   1187.66   1139.13     89.71 o
   5   4   8  12278.80  12240.40    301.28 o
   6   4   8  10166.00  10143.70    276.69 o
   7   4   8  19365.90  19503.60    395.24 o
   8   4   8    170.63    116.19     33.05 o
   3   5   8   3184.64   3133.29    217.67 o
   4   5   8  17284.70  17255.60    358.81 o
   5   5   8   1565.81   1656.75    113.56 o
   6   5   8    957.61    885.77     85.76 o
   7   5   8   1589.97   1457.74    153.96 o
   4   6   8   2517.09   2605.28    209.34 o
   5   6   8   6737.71   6392.10    228.69 o
   2   0   9   5163.97   5087.17    119.37 o
   4   0   9   6422.81   6370.62    138.09 o
   6   0   9   1159.48   1128.64     60.58 o
   8   0   9   2854.01   2937.03    213.71 o
   0   1   9    748.50    727.27     38.27 o
   1   1   9   5807.54   5865.30     81.35 o
   2   1   9    298.44    288.32     20.10 o
   3   1   9    174.84    178.02     17.72 o
   4   1   9    153.63    142.84     16.99 o
   5   1   9   4047.29   3995.42     85.29 o
   6   1   9    147.74    135.60     20.05 o
   7   1   9   3400.65   3329.80    153.65 o
   8   1   9    428.82    403.62     56.38 o
   9   1   9   1475.32   1381.67    153.91 o
   1   2   9    707.44    693.80     34.99 o
   2   2   9   4335.96   4359.02     88.05 o
   3   2   9   1573.81   1555.97     64.04 o
   4   2   9   3376.64   3371.26    116.46 o
   5   2   9   1646.65   1619.29    105.30 o
   6   2   9    758.90    785.24     74.70 o
   7   2   9    385.30    433.81     58.51 o
   8   2   9   1816.97   1853.20    119.73 o
   0   3   9   3340.42   3283.34    120.13 o
   1   3   9   1641.86   1653.94     55.79 o
   2   3   9   2657.65   2686.67     90.98 o
   3   3   9    310.98    342.64     34.10 o
   4   3   9    859.05    842.11     75.36 o
   5   3   9   1628.14   1649.02    108.36 o
   6   3   9   2007.14   2157.02    126.93 o
   7   3   9   1029.08   1108.92     94.07 o
   1   4   9   2364.34   2371.98    105.74 o
   2   4   9    616.94    638.80     55.33 o
   3   4   9   2531.48   2539.75     92.29 o
   4   4   9    184.23    206.72     39.60 o
   5   4   9   2632.89   2661.08    141.42 o
   6   4   9    124.17    123.14     32.73 o
   2   5   9   3149.21   3173.71    216.26 o
   3   5   9     15.51     17.53      9.02 <
   4   5   9   1208.86   1172.79     66.18 o
   5   5   9     86.04     88.15     28.41 o
   0   0  10   8815.25   8768.43    186.00 o
   2   0  10  16066.30  15266.20    272.22 o
   4   0  10   9406.73   9461.11    171.11 o
   6   0  10   4603.75   4574.51    173.14 o
   8   0  10  15741.60  15489.40    487.25 o
   1   1  10  12914.30  12956.60    131.95 o
   2   1  10    744.62    755.63     32.03 o
   3   1  10   7399.81   7424.22    114.70 o
   4   1  10   1358.70   1355.36     59.70 o
   5   1  10  18757.70  18202.70    222.96 o
   6   1  10     55.17     80.06     22.12 o
   7   1  10   4207.62   4194.89    172.89 o
   0   2  10   4185.70   4324.32    134.25 o
   1   2  10   6182.22   6090.30    103.90 o
   2   2  10  13676.10  13994.60    158.25 o
   3   2  10     93.08    110.79     17.80 o
   4   2  10   6676.21   6768.63    136.91 o
   5   2  10   2738.98   2765.10    137.80 o
   6   2  10   3099.48   3255.41    152.25 o
   7   2  10   4147.60   3995.28    172.12 o
   1   3  10   7444.76   7474.94    129.28 o
   2   3  10   7046.95   6958.39    114.14 o
   3   3  10    681.38    700.39     48.14 o
   4   3  10   7986.90   8029.70    231.79 o
   5   3  10   7042.33   6833.21    220.04 o
   6   3  10    613.14    655.84     72.59 o
   0   4  10      3.74     17.50     16.01 <
   1   4  10   9064.55   9265.05    205.41 o
   2   4  10   5006.59   5238.19    151.86 o
   3   4  10    397.89    401.00     53.52 o
   4   4  10   2772.45   2835.85    142.47 o
   5   4  10   5850.81   5521.90    203.24 o
   2   5  10   8707.89   9021.08    363.25 o
   3   5  10   1106.89   1189.28    136.33 o
   2   0  11   3148.56   3317.74    127.05 o
   4   0  11   6069.56   6298.69    187.95 o
   6   0  11    126.38    121.62     44.79 <
   0   1  11    946.00    955.39     52.40 o
   1   1  11   4690.54   4897.56     91.12 o
   2   1  11     63.50     67.30     14.15 o
   3   1  11     28.73     27.89     12.56 <
   4   1  11     50.96     75.81     19.73 o
   5   1  11   1580.47   1617.19     83.25 o
   6   1  11    373.38    394.27     42.93 o
   7   1  11   4279.92   4494.12    250.97 o
   1   2  11     91.44    108.42     14.64 o
   2   2  11   2207.62   2331.88     65.04 o
   3   2  11   2123.36   2196.92     76.49 o
   4   2  11   3034.44   3181.30    113.19 o
   5   2  11    648.02    682.86     68.63 o
   6   2  11     65.74     99.42     40.26 <
   0   3  11   3686.61   3893.92    130.27 o
   1   3  11   1415.74   1415.41     56.79 o
   2   3  11    441.56    457.33     35.67 o
   3   3  11     42.30      9.09     21.49 <
   4   3  11     76.46    101.11     29.04 o
   5   3  11    692.67    842.68    110.20 o
   1   4  11    437.53    477.50     80.73 o
   2   4  11    374.04    335.16     68.85 o
   3   4  11   4911.14   5129.67    187.87 o
   0   0  12  19851.50  22384.70    417.39 o
   2   0  12    300.48    284.27     37.67 o
   4   0  12     35.23     30.73     18.51 <
   6   0  12  12427.90  11474.30    393.47 o
   1   1  12      1.45     27.18     11.56 <
   2   1  12    508.61    543.20     42.91 o
   3   1  12  14232.40  14574.60    227.90 o
   4   1  12    965.93    903.40     58.98 o
   5   1  12    355.20    365.27     39.43 o
   6   1  12     68.51     43.46     24.67 <
   0   2  12  11502.30  11839.40    345.26 o
   1   2  12   1856.51   1777.09     75.77 o
   2   2  12     27.86     32.49     14.45 <
   3   2  12      3.71      9.39     10.78 <
   4   2  12    170.47    140.52     24.54 o
   1   3  12     57.16     60.94     20.83 <
   2   3  12   2907.83   3112.51    138.01 o
   3   3  12   7506.50   8012.75    223.97 o
   0   4  12   3131.18   3561.77    210.21 o
   1   4  12   4321.91   4872.06    252.11 o
   4   0  13   2840.02   3061.98    187.51 o
   2   1  13    115.51    116.22     37.23 o
   3   1  13     68.05    108.07     34.88 o
   4   1  13     66.04     97.05     27.65 o
   5   1  13   1679.67   1896.25    147.59 o
   2   2  13   1800.96   2013.65    147.52 o
   3   2  13    720.45    392.98     49.56 o

#=======================================================================
#=======================================================================
