# Supplementary material for: Pressure-induced Pb–Pb bonding and phase transition in Pb2SnO4
Source: Acta Crystallogr B Struct Sci Cryst Eng Mater. 2020 Nov 3;76(Pt 6):979–91. doi: 10.1107/S205252062001238X (PMC8788844; doi:10.1107/S205252062001238X)
Supplement: Supplementary file 9 [file b-76-00979-Pb2SnO4-Pnam-P6sup9.hkl]

data_Pb2SnO4-Pnam-P6

#=======================================================================
# STRUCTURE-FACTOR LIST

loop_
 _refln_index_h
 _refln_index_k
 _refln_index_l
 _refln_F_squared_calc
 _refln_F_squared_meas
 _refln_F_squared_sigma
 _refln_observed_status
   2   1   0  17763.80  18377.40    178.98 o
   3   1   0 427729.00 406639.00   1125.22 o
   4   1   0  40443.20  45190.40    369.60 o
   5   1   0  22709.40  23051.00    283.53 o
   6   1   0   1611.16   1663.08     82.05 o
   7   1   0     24.90     31.54     24.71 <
   8   1   0   6355.36   6202.90    252.94 o
   2   2   0   8332.35   8999.20    145.67 o
   3   2   0    377.39    485.07     37.50 o
   4   2   0     27.77     60.12     16.83 o
   5   2   0  28072.50  29422.10    334.16 o
   6   2   0 187927.00 197174.00    943.06 o
   7   2   0  33581.50  33118.90    401.32 o
   8   2   0   9324.13   9245.37    220.54 o
   9   2   0   2964.09   3084.98    130.68 o
  10   2   0   1171.96   1146.15     82.98 o
  11   2   0   7289.88   7169.38    301.29 o
  12   2   0  42568.60  41697.00    748.68 o
   3   3   0 180519.00 185985.00    844.18 o
   4   3   0 102484.00 106169.00    648.80 o
   5   3   0   1728.46   1836.87     89.06 o
   6   3   0   4396.26   4668.71    147.84 o
   7   3   0   3384.44   3532.67    134.05 o
   8   3   0  23462.50  23267.60    354.71 o
   9   3   0  55191.80  56386.50    572.28 o
  10   3   0  38750.40  39217.50    489.00 o
  11   3   0   3701.21   3914.98    157.75 o
  12   3   0   4044.76   4119.71    165.17 o
  13   3   0   1534.18   1516.32    147.60 o
  14   3   0   3004.44   3084.76    215.48 o
  15   3   0  11540.30  11766.00    423.56 o
   4   4   0   3352.54   3497.13    123.71 o
   5   4   0  66904.20  65269.90    558.18 o
   6   4   0  41061.70  41711.50    461.10 o
   7   4   0  84149.80  86742.90    689.36 o
   8   4   0    237.94    244.41     38.86 o
   9   4   0   4180.08   4291.23    161.68 o
  10   4   0   1525.86   1512.09     97.51 o
  11   4   0  10773.40  10851.40    267.06 o
  12   4   0  11175.70  11303.00    276.16 o
  13   4   0  24950.40  24871.60    415.26 o
  14   4   0     26.07     20.19     16.46 <
  15   4   0   4132.27   4438.65    257.48 o
  16   4   0   1074.13   1135.16    132.50 o
   5   5   0   4537.28   4774.00    228.07 o
   6   5   0   2413.24   2578.93    118.25 o
   7   5   0   4105.64   4111.38    152.70 o
   8   5   0  22754.70  24037.70    376.60 o
   9   5   0   4007.11   4127.99    159.85 o
  10   5   0  43744.00  45380.90    544.29 o
  11   5   0   2508.45   2518.15    129.89 o
  12   5   0   3640.46   3766.21    160.53 o
  13   5   0   1695.09   1714.86    111.07 o
  14   5   0   4153.83   4238.68    175.25 o
  15   5   0   1188.45   1216.10     95.69 o
   6   6   0     12.33      6.30     24.56 <
   7   6   0  46482.20  45679.80    519.36 o
   8   6   0   7625.26   7911.90    221.05 o
   9   6   0   3172.58   3355.59    146.56 o
  10   6   0   3261.41   3295.15    147.87 o
  11   6   0   6444.54   6711.22    214.52 o
  12   6   0    215.10    215.20     41.95 o
  13   6   0  15939.30  16433.50    343.61 o
  14   6   0   3408.58   3607.17    165.07 o
  15   6   0   1781.60   1725.51    162.50 o
   7   7   0   4791.09   4601.32    243.00 o
   8   7   0  11304.00  11593.50    398.39 o
   9   7   0   1243.55   1318.65     94.61 o
  10   7   0  16825.50  17500.90    344.19 o
  11   7   0   9878.58   9723.25    259.34 o
  12   7   0   1434.00   1592.30    108.51 o
  13   7   0   1007.35    899.79     84.69 o
  14   7   0   1109.91   1114.22    133.44 o
   9   8   0    627.73    621.12     98.27 o
  10   8   0   2427.26   2334.98    186.22 o
  11   8   0   1595.46   1565.71    107.70 o
  12   8   0   2447.27   2372.51    132.74 o
  11   9   0   8107.34   5337.00    291.93 o
   2   0   1    797.37    857.59     41.61 o
   1   1   1    238.89    274.76     23.13 o
   2   1   1    248.20    243.82     24.47 o
   3   1   1     68.91     66.70      9.91 o
   4   1   1     30.07     22.19      6.76 o
   5   1   1   1752.66   1810.30     56.89 o
   6   1   1    123.25    123.70     20.13 o
   7   1   1      6.80     16.21     12.65 <
   8   1   1     78.72     63.45     31.79 <
   2   2   1   1711.43   1835.99     56.78 o
   3   2   1     27.22     26.24      8.63 o
   4   2   1    170.45    170.49     17.42 o
   5   2   1    471.07    491.50     30.95 o
   6   2   1    745.44    722.97     40.43 o
   7   2   1    654.29    601.76     39.00 o
   8   2   1   1108.48   1069.47     53.62 o
   9   2   1     21.66     35.53     12.87 <
  10   2   1     34.12     41.73     17.36 <
  11   2   1    289.42    286.92     37.37 o
  12   2   1    748.34    766.05     73.40 o
   3   3   1    360.90    368.40     30.83 o
   4   3   1    829.95    821.34     40.19 o
   5   3   1    397.19    422.35     30.76 o
   6   3   1      1.68     15.64      9.88 <
   7   3   1    156.42    163.75     22.19 o
   8   3   1   1046.67   1060.39     54.05 o
   9   3   1    520.30    510.89     39.40 o
  10   3   1    119.86     96.68     19.48 o
  11   3   1    391.05    383.27     36.78 o
  12   3   1     25.16     19.54     15.27 <
  13   3   1    333.12    312.85     41.51 o
  14   3   1    203.62    210.28     42.88 o
  15   3   1    328.46    353.49     54.10 o
   4   4   1    227.29    234.00     28.49 o
   5   4   1    919.51    956.76     47.60 o
   6   4   1     90.62     90.75     16.86 o
   7   4   1    648.05    661.68     43.20 o
   8   4   1    653.40    632.81     43.14 o
   9   4   1    114.13    115.06     21.72 o
  10   4   1    152.74    147.66     23.78 o
  11   4   1    406.34    399.13     37.18 o
  12   4   1    339.01    323.42     35.87 o
  13   4   1    188.35    182.41     27.24 o
  14   4   1    447.79    411.62     39.89 o
  15   4   1     26.76     47.28     20.76 <
  16   4   1    124.65    143.11     55.97 <
   5   5   1    267.62    252.36     32.73 o
   6   5   1     81.73     96.61     17.86 o
   7   5   1     41.80     60.87     16.89 o
   8   5   1   1039.03   1072.41     57.14 o
   9   5   1    502.09    492.46     40.77 o
  10   5   1    534.95    553.73     43.29 o
  11   5   1    220.61    233.81     30.23 o
  12   5   1     20.24    -15.89     19.79 <
  13   5   1    216.02    227.51     30.45 o
  14   5   1    451.83    435.37     41.23 o
  15   5   1    258.33    286.39     44.13 o
  16   5   1     67.45    110.42     28.20 o
   6   6   1     66.37     83.87     28.73 <
   7   6   1    600.58    593.36     50.84 o
   8   6   1    109.70     99.76     22.22 o
   9   6   1    156.68    173.91     25.12 o
  10   6   1    407.40    372.70     37.00 o
  11   6   1    777.61    779.82     52.52 o
  12   6   1    122.63    122.70     22.47 o
  13   6   1    153.57    156.54     26.21 o
  14   6   1    163.14    160.75     27.43 o
  15   6   1     82.07     91.94     27.05 o
   7   7   1    350.29    393.11     79.82 o
   8   7   1    607.97    595.38     53.39 o
   9   7   1     51.09     67.25     21.07 o
  10   7   1    634.39    657.71     48.72 o
  11   7   1    146.63    147.45     25.52 o
  12   7   1    129.47    148.82     25.40 o
  13   7   1    202.29    196.59     31.10 o
  14   7   1    272.77    281.71     43.85 o
  15   7   1     97.94     80.87     28.73 <
   9   8   1    302.17    360.41     53.61 o
  10   8   1    148.92    180.42     32.29 o
  11   8   1    516.74    506.87     51.46 o
  12   8   1    131.97    152.37     34.19 o
  13   8   1    225.96    233.65     41.51 o
  14   8   1     42.35    101.29     38.93 <
  11   9   1     55.43     45.13     38.30 <
  12   9   1    238.20    245.12     60.37 o
   2   0   2 163102.00 176190.00    715.70 o
   4   0   2 107518.00 112790.00    678.76 o
   1   1   2 151643.00 159187.00    660.40 o
   2   1   2   5598.18   5486.50    128.71 o
   3   1   2 115505.00 126441.00    689.67 o
   4   1   2  16048.40  15729.50    216.42 o
   5   1   2 169196.00 177734.00    707.24 o
   6   1   2    232.86    200.53     25.21 o
   7   1   2  36140.70  37687.40    462.60 o
   8   1   2   6336.84   6222.84    194.72 o
   9   1   2  33303.30  33041.30    663.76 o
   1   2   2  90316.00  92640.50    560.25 o
   2   2   2 145037.00 152144.00    763.94 o
   3   2   2    289.51    275.54     24.31 o
   4   2   2  62528.20  64214.20    353.61 o
   5   2   2  29398.10  29785.80    236.76 o
   6   2   2  43376.20  44583.60    337.20 o
   7   2   2  35382.70  35273.70    286.83 o
   8   2   2  72410.30  72372.00    521.44 o
   9   2   2   5723.61   5791.02    151.51 o
  10   2   2  10334.90  10104.20    206.75 o
  11   2   2   6309.78   6093.38    164.51 o
  12   2   2   8478.17   8376.09    236.60 o
   2   3   2  80547.10  78920.20    586.88 o
   3   3   2  12343.10  12326.70    236.79 o
   4   3   2  79092.50  81571.00    485.01 o
   5   3   2  46209.70  46828.30    378.79 o
   6   3   2   3515.79   3759.72     91.97 o
   7   3   2  16615.30  16482.80    201.68 o
   8   3   2  26548.20  26243.00    264.02 o
   9   3   2   5899.59   5970.87    129.91 o
  10   3   2  33034.10  34151.20    319.42 o
  11   3   2  26273.30  26078.60    341.35 o
  12   3   2   4757.45   4762.76    149.13 o
  13   3   2   3607.79   3691.81    134.49 o
  14   3   2   4261.75   4403.09    148.54 o
  15   3   2   1072.15   1091.75    119.13 o
   3   4   2   3407.14   3270.62    130.79 o
   4   4   2  17875.80  17827.90    237.73 o
   5   4   2  57434.20  57614.70    442.88 o
   6   4   2    755.20    684.96     41.83 o
   7   4   2  61874.10  62951.40    409.47 o
   8   4   2  18801.30  19104.40    230.28 o
   9   4   2   4374.46   4504.20    114.36 o
  10   4   2   4610.90   4457.58    116.82 o
  11   4   2  11837.90  11827.30    194.67 o
  12   4   2      1.29     -5.05     14.90 <
  13   4   2  17953.20  17952.70    248.97 o
  14   4   2   6010.66   6240.23    177.58 o
  15   4   2   4549.96   4843.01    247.89 o
  16   4   2    735.89    586.64     89.11 o
  17   4   2   1749.01   1710.86    152.74 o
   5   5   2   8458.24   8547.72    175.62 o
   6   5   2   5016.45   5134.35    140.10 o
   7   5   2   6752.12   6835.11    138.30 o
   8   5   2  23237.20  23489.50    261.98 o
   9   5   2   1873.58   1857.00     75.42 o
  10   5   2  35933.90  37893.30    346.65 o
  11   5   2   2675.67   2646.84     94.16 o
  12   5   2   5801.89   6006.18    143.09 o
  13   5   2   1445.98   1369.19     69.89 o
  14   5   2   4913.66   4821.16    167.54 o
  15   5   2    519.75    562.38     61.12 o
  16   5   2   7397.32   7627.03    310.32 o
  17   5   2    966.40    926.55    108.75 o
   6   6   2  18457.20  18172.70    273.54 o
   7   6   2  37253.10  38012.80    470.83 o
   8   6   2    269.39    320.70     37.96 o
   9   6   2   3805.18   3997.34    112.71 o
  10   6   2   1465.25   1519.36     71.29 o
  11   6   2   9965.73  10039.70    184.48 o
  12   6   2   4126.75   4203.52    122.24 o
  13   6   2  13108.30  13671.20    249.41 o
  14   6   2      2.83     -2.84     22.22 <
  15   6   2   3212.06   3379.27    144.42 o
  16   6   2    928.69    982.62     79.70 o
   7   7   2    647.79    714.32    107.91 o
   8   7   2  11353.40  11432.20    228.34 o
   9   7   2  15013.80  15483.10    268.91 o
  10   7   2  10294.50  10533.50    225.72 o
  11   7   2    546.73    569.31     45.50 o
  12   7   2   2287.59   2491.61    121.77 o
  13   7   2    666.14    706.76     65.80 o
  14   7   2   1872.06   1775.74    104.93 o
  15   7   2   4073.40   4019.86    160.36 o
  16   7   2   3075.60   2153.03    118.53 o
   9   8   2   1578.23   1583.35    106.52 o
  10   8   2    617.56    670.01     58.91 o
  11   8   2   2737.81   2599.85    180.02 o
  12   8   2   8935.97   8932.24    339.42 o
  13   8   2   2743.74   2752.52    130.13 o
  14   8   2    635.54    682.53     66.36 o
  15   8   2    759.38    468.51     55.57 o
  11   9   2   1476.54   1534.80    142.05 o
  12   9   2    361.39    390.45     74.39 o
  13   9   2    520.27    546.92     88.76 o
   2   0   3   3000.55   3132.79    102.00 o
   4   0   3   7829.32   7866.88    183.68 o
   0   1   3   2048.36   2061.95     55.22 o
   1   1   3   6412.91   6727.42    142.43 o
   2   1   3      0.04     -8.57      8.70 <
   3   1   3      1.62     14.52     12.90 <
   4   1   3     61.14     51.08     19.32 <
   5   1   3    660.04    635.10     42.33 o
   6   1   3    740.89    713.50     47.97 o
   7   1   3   4934.08   4931.00    174.71 o
   8   1   3     83.98     56.25     21.38 <
   9   1   3      3.23     34.72     22.75 <
   1   2   3     15.08     12.31     11.81 <
   2   2   3   1435.64   1445.49     76.96 o
   3   2   3   3332.59   3222.56    120.74 o
   4   2   3   3017.14   3022.59     69.29 o
   5   2   3    288.44    281.04     23.47 o
   6   2   3     75.35     69.47     18.86 o
   7   2   3     81.19     70.71     18.76 o
   8   2   3     16.39     14.30     14.12 <
   9   2   3    758.19    719.10     55.95 o
  10   2   3   2553.16   2381.87    101.06 o
  11   2   3     25.78     10.47     12.65 <
  12   2   3     87.31     57.97     23.69 <
   2   3   3     10.75     23.19     13.71 <
   3   3   3      6.31    -22.19     17.45 <
   4   3   3      6.91      4.89     10.56 <
   5   3   3    413.43    403.14     29.61 o
   6   3   3   3181.44   3285.46     85.12 o
   7   3   3   2738.40   2715.16     80.77 o
   8   3   3     43.04     32.38     13.43 <
   9   3   3    155.22    169.20     23.03 o
  10   3   3     29.68     23.41     17.80 <
  11   3   3     14.10     36.77     18.01 <
  12   3   3   1081.87   1101.95     73.41 o
  13   3   3   1473.15   1527.10     88.12 o
  14   3   3     83.87    116.31     30.14 o
  15   3   3     37.01     55.51     28.02 <
   3   4   3   8006.43   7708.71    209.01 o
   4   4   3   1178.19   1111.66     83.43 o
   5   4   3    128.98    135.20     24.34 o
   6   4   3     15.96     28.58     14.68 <
   7   4   3    163.09    175.28     23.31 o
   8   4   3    130.90    143.43     22.00 o
   9   4   3   2920.87   2939.17     93.11 o
  10   4   3    803.27    811.50     50.18 o
  11   4   3    222.11    258.87     30.85 o
  12   4   3    131.91     82.87     21.22 o
  13   4   3    127.99    111.36     25.90 o
  14   4   3    199.07    171.63     45.50 o
  15   4   3    621.10    539.51     81.88 o
  16   4   3    328.95    355.58     64.55 o
   4   5   3    230.60    238.58     43.20 o
   5   5   3    176.65    171.88     27.11 o
   6   5   3   4402.20   4497.91    132.99 o
   7   5   3     63.99     41.95     12.72 o
   8   5   3     30.19     36.49     16.14 <
   9   5   3    343.52    363.38     35.16 o
  10   5   3    236.90    255.56     29.08 o
  11   5   3    135.18    132.80     22.56 o
  12   5   3   1043.33   1060.50     60.59 o
  13   5   3    250.41    288.91     39.46 o
  14   5   3     17.51    -42.60     19.45 <
  15   5   3    239.90    214.08     53.29 o
  16   5   3    112.38     70.46     25.18 <
   6   6   3    116.79    103.35     24.18 o
   7   6   3    133.56    138.56     27.46 o
   8   6   3    196.67    195.29     32.41 o
   9   6   3   2214.57   2177.25    101.64 o
  10   6   3     63.92     85.58     21.25 o
  11   6   3      0.32      5.42     11.81 <
  12   6   3    197.72    184.16     30.89 o
  13   6   3    136.26    144.33     30.64 o
  14   6   3    244.10    232.12     37.71 o
  15   6   3    648.34    627.81     60.18 o
   7   7   3      9.47    -10.97     17.83 <
   8   7   3      2.44     24.78     19.07 <
   9   7   3    151.92    161.59     29.73 o
  10   7   3    438.40    449.62     49.65 o
  11   7   3    368.28    351.72     63.92 o
  12   7   3    994.71    938.91     70.47 o
  13   7   3      3.57     38.36     16.61 <
  14   7   3      1.52    -14.80     19.70 <
  15   7   3    237.69    202.36     52.02 o
   9   8   3   1134.84   1135.00     88.49 o
  10   8   3     45.42     28.08     29.42 <
  11   8   3    102.25    119.96     43.69 <
  12   8   3    348.05    303.25     58.78 o
  13   8   3    217.53    199.46     50.86 o
  14   8   3    132.01     78.69     37.40 <
  11   9   3    320.44    322.88     62.99 o
  12   9   3    433.19    488.66     80.53 o
  13   9   3     13.34     -5.36     37.83 <
   0   0   4 366244.00 323474.00    951.72 o
   2   0   4  13389.80  12654.70    210.48 o
   4   0   4   1340.70   1627.03     88.80 o
   6   0   4 164075.00 158120.00    969.98 o
   1   1   4   2086.26   2163.35     48.97 o
   2   1   4   9072.35   8906.73    149.05 o
   3   1   4 220383.00 216241.00   1035.88 o
   4   1   4  18342.60  18073.40    302.32 o
   5   1   4  12579.10  11671.60    200.98 o
   6   1   4    833.52    723.51     66.83 o
   7   1   4      6.49     11.53     20.54 <
   8   1   4   3838.60   3815.27    162.83 o
   9   1   4  85359.90  81424.80    776.26 o
  10   1   4   4215.81   3848.18    246.51 o
   0   2   4 173718.00 176178.00   1188.87 o
   1   2   4  35387.30  33632.70    368.35 o
   2   2   4   4176.32   3895.36    133.09 o
   3   2   4     18.23     16.49     17.27 <
   4   2   4      7.72     19.57     16.21 <
   5   2   4  16915.80  17065.00    316.61 o
   6   2   4 112348.00 116193.00    866.62 o
   7   2   4  21284.50  20560.10    268.51 o
   8   2   4   5699.57   5672.52    146.54 o
   9   2   4   1865.63   1841.74     87.42 o
  10   2   4    904.90    852.95     60.75 o
  11   2   4   4899.27   4794.93    147.17 o
  12   2   4  29973.20  29506.90    370.72 o
   1   3   4    484.03    507.35     72.03 o
   2   3   4  52522.40  52354.80    515.24 o
   3   3   4  99484.30 100477.00    746.50 o
   4   3   4  59018.30  58018.30    414.24 o
   5   3   4    999.72    963.54     55.27 o
   6   3   4   2605.21   2578.02     93.43 o
   7   3   4   2110.32   2151.49     69.84 o
   8   3   4  15180.90  14901.80    240.14 o
   9   3   4  37077.80  36733.30    388.08 o
  10   3   4  25967.40  25743.90    334.26 o
  11   3   4   2252.04   2442.03    106.25 o
  12   3   4   2740.54   2901.21    117.92 o
  13   3   4   1210.47   1137.36     74.62 o
  14   3   4   2096.18   2089.96    143.74 o
  15   3   4   8474.80   8421.01    292.63 o
   3   4   4   1996.31   1721.32    102.87 o
   4   4   4   2124.34   2068.33    114.38 o
   5   4   4  40643.70  41448.20    382.18 o
   6   4   4  26251.10  25520.00    305.73 o
   7   4   4  53777.60  53252.50    632.29 o
   8   4   4    210.04    187.56     23.53 o
   9   4   4   2783.25   2934.38     89.96 o
  10   4   4   1182.77   1203.82     59.85 o
  11   4   4   7387.16   7420.22    186.29 o
  12   4   4   8132.71   8281.48    200.49 o
  13   4   4  17508.00  16890.70    378.11 o
  14   4   4      6.55     25.87     21.19 <
  15   4   4   2879.94   1069.27    102.88 o
   4   5   4  49043.70  48076.10    569.34 o
   5   5   4   3187.72   3296.07    111.56 o
   6   5   4   1557.52   1594.68     78.41 o
   7   5   4   2963.55   2934.54    110.23 o
   8   5   4  15247.70  15331.10    257.05 o
   9   5   4   2940.07   2920.59     93.08 o
  10   5   4  29929.60  31364.10    308.76 o
  11   5   4   1919.26   1918.42     78.81 o
  12   5   4   2476.43   2704.95    106.22 o
  13   5   4   1319.88   1348.64    111.15 o
  14   5   4   2924.41   2352.98    150.71 o
   5   6   4  20967.00  20647.60    389.17 o
   6   6   4      4.02     28.27     15.68 <
   7   6   4  31262.00  30991.40    366.19 o
   8   6   4   5522.04   5578.60    158.44 o
   9   6   4   2126.74   2181.05    100.98 o
  10   6   4   2457.74   2486.01    110.27 o
  11   6   4   4442.41   4264.99    132.23 o
  12   6   4    196.37    213.11     32.16 o
  13   6   4  11286.10  11412.90    224.30 o
  14   6   4   2565.80   2474.76    150.30 o
   7   7   4   3531.40   3694.03    175.25 o
   8   7   4   7722.44   7564.79    189.79 o
   9   7   4    753.36    753.07     62.84 o
  10   7   4  11834.70  11850.10    318.60 o
  11   7   4   7230.98   7592.65    262.37 o
  12   7   4    980.60   1111.21    103.79 o
  13   7   4    799.17    661.92     81.26 o
   9   8   4    417.75    451.05     67.45 o
  10   8   4   1866.57   1665.36    126.38 o
  11   8   4   1105.73   1101.06    104.70 o
  12   8   4   1638.18   1587.31    125.18 o
  11   9   4   5956.35   6042.38    247.88 o
   2   0   5   6570.22   6537.34    120.80 o
   4   0   5   6566.67   6369.76    178.23 o
   6   0   5   1466.56   1311.22     90.60 o
   0   1   5    783.36    793.01     40.81 o
   1   1   5   6626.96   6522.87     90.07 o
   2   1   5    438.50    429.17     29.42 o
   3   1   5    178.19    170.64     25.09 o
   4   1   5    223.84    180.43     32.44 o
   5   1   5   5825.04   5624.40    183.85 o
   6   1   5     82.94     77.76     24.71 o
   7   1   5   2810.86   2526.70    132.85 o
   8   1   5    427.94    421.33     56.91 o
   9   1   5   1488.96   1432.21    105.28 o
  10   1   5      6.29    -16.33     23.03 <
   1   2   5   1184.78   1102.99     52.19 o
   2   2   5   6019.45   5803.11    168.03 o
   3   2   5   1476.23   1435.35     88.23 o
   4   2   5   3449.33   3337.24    138.91 o
   5   2   5   1924.14   1900.04    110.22 o
   6   2   5    963.71    894.14     78.43 o
   7   2   5    787.14    740.33     52.18 o
   8   2   5   2770.72   2790.77    103.93 o
   9   2   5    834.52    838.01     60.81 o
  10   2   5   1047.14   1099.34     70.26 o
  11   2   5    942.97    927.56     66.05 o
  12   2   5   1261.85   1257.51     77.65 o
   1   3   5   1684.90   1642.52    134.17 o
   2   3   5   4130.88   3943.39    145.89 o
   3   3   5    455.50    421.00     51.80 o
   4   3   5   1483.92   1538.48     97.68 o
   5   3   5   2080.81   2061.01    118.95 o
   6   3   5   1863.83   1892.21    116.61 o
   7   3   5    608.79    672.10     72.09 o
   8   3   5   2855.85   2853.40    105.68 o
   9   3   5    617.35    615.33     52.15 o
  10   3   5    164.96    165.52     31.45 o
  11   3   5    806.18    824.36     62.87 o
  12   3   5    378.95    428.92     46.63 o
  13   3   5      8.36     -2.96     16.86 <
   2   4   5    680.83    623.13     91.45 o
   3   4   5   1814.88   1818.60    107.25 o
   4   4   5     65.14     42.57     20.04 <
   5   4   5   3029.85   2970.74    102.45 o
   6   4   5    142.07    137.07     25.24 o
   7   4   5    790.32    804.34     58.04 o
   8   4   5    859.00    844.12     59.91 o
   9   4   5    806.89    850.83     62.78 o
  10   4   5     16.15     11.53     15.52 <
  11   4   5   1986.08   2023.50     97.55 o
  12   4   5    399.05    371.17     53.14 o
   4   5   5   2169.96   2151.39    125.68 o
   5   5   5    173.79    160.44     26.21 o
   6   5   5   1627.28   1637.00     81.12 o
   7   5   5     16.19     32.29     14.59 <
   8   5   5   2979.26   2866.00    111.01 o
   9   5   5    377.33    326.41     38.46 o
  10   5   5    566.68    564.89     53.11 o
  11   5   5    200.46    177.27     26.18 o
   5   6   5   4230.97   4222.16    179.78 o
   6   6   5     15.19     29.42     17.33 <
   7   6   5    842.75    869.66     62.37 o
   8   6   5     24.28     21.54     13.81 <
   9   6   5    370.18    364.87     43.42 o
  10   6   5    650.51    629.10     65.61 o
  11   6   5   1981.45   2012.96    120.71 o
  12   6   5     39.42     17.80     16.55 <
   7   7   5   1028.98   1071.60     96.38 o
   8   7   5   1637.65   1542.90     85.57 o
   9   7   5      1.89      6.70     20.04 <
  10   7   5    530.68    464.64     60.40 o
  11   7   5     12.26    -32.94     20.01 <
   9   8   5      0.47     15.86     17.08 <
  10   8   5    654.26    677.46     77.20 o
   0   0   6  43904.00  43139.60    371.08 o
   2   0   6  56061.30  54359.00    362.54 o
   4   0   6  36107.20  35554.10    431.41 o
   6   0   6  22511.50  21893.50    368.45 o
   1   1   6  47634.40  46547.40    253.90 o
   2   1   6   2948.73   2715.10     54.55 o
   3   1   6  35851.80  35488.20    344.97 o
   4   1   6   5444.18   5140.29    137.59 o
   5   1   6  60856.30  58952.00    608.13 o
   6   1   6    119.91     62.92     23.78 <
   7   1   6  15427.30  15209.10    328.73 o
   8   1   6   2560.89   2540.98    137.85 o
   9   1   6  13579.20  13032.40    317.43 o
  10   1   6   1854.82   1665.84    117.65 o
   0   2   6  21141.50  19520.30    263.58 o
   1   2   6  25774.50  23784.60    214.25 o
   2   2   6  47223.90  45588.50    344.55 o
   3   2   6    180.82    121.89     30.04 o
   4   2   6  23619.80  23913.70    377.56 o
   5   2   6  11366.80  11372.80    271.15 o
   6   2   6  15627.90  15366.40    325.96 o
   7   2   6  14511.00  14158.30    322.17 o
   8   2   6  32333.70  31626.00    343.13 o
   9   2   6   2429.81   2365.65     98.40 o
  10   2   6   5362.19   5344.67    151.98 o
  11   2   6   2971.67   2912.17    115.52 o
  12   2   6   3575.43   3816.04    152.07 o
   1   3   6  25538.50  24253.90    511.35 o
   2   3   6  28771.40  28412.10    402.84 o
   3   3   6   4557.80   4475.51    165.66 o
   4   3   6  30156.60  29332.20    434.45 o
   5   3   6  20210.60  19774.00    368.76 o
   6   3   6   1452.00   1266.58     98.51 o
   7   3   6   7940.19   8144.58    250.36 o
   8   3   6  11688.90  11819.00    307.45 o
   9   3   6   2230.68   2300.72     98.52 o
  10   3   6  15158.90  14966.20    254.54 o
  11   3   6  13211.90  13655.40    248.12 o
   2   4   6  14960.20  14076.20    421.98 o
   3   4   6   1128.86    969.72     80.08 o
   4   4   6   7923.84   8119.01    236.10 o
   5   4   6  23581.30  24451.90    419.77 o
   6   4   6    171.69     97.52     31.88 o
   7   4   6  26787.00  27330.40    469.62 o
   8   4   6   9189.96   9242.07    275.70 o
   9   4   6   2052.18   2002.29    132.75 o
  10   4   6   2560.14   2681.31    154.74 o
   3   5   6   2483.27   2390.33    186.09 o
   4   5   6  31584.00  31251.50    475.89 o
   5   5   6   4030.12   3807.03    120.79 o
   6   5   6   2195.32   2156.33     90.38 o
   7   5   6   3457.73   3439.70    120.03 o
   8   5   6  10893.00  11255.40    308.82 o
   9   5   6   1138.01   1124.73     71.85 o
   5   6   6  15535.90  15281.00    350.03 o
   6   6   6   9103.18   8930.08    195.05 o
   7   6   6  17136.40  16988.10    270.33 o
   8   6   6    221.00    230.60     34.25 o
   9   6   6   1821.62   1868.39     96.79 o
  10   6   6    917.61    872.95     69.23 o
   7   7   6    439.64    488.14     55.04 o
   8   7   6   5513.49   4922.89    167.99 o
   9   7   6   7965.05   7146.13    202.83 o
   2   0   7   5672.48   5483.11    118.96 o
   4   0   7  10573.30  10064.80    169.74 o
   6   0   7     35.56     30.57     23.34 <
   8   0   7   1971.82   1997.79    172.15 o
   0   1   7   1820.53   1771.26     65.72 o
   1   1   7   8465.86   8191.05    109.48 o
   2   1   7     81.48     81.59     13.28 o
   3   1   7     13.53     18.48     11.19 <
   4   1   7    100.02    117.49     24.18 o
   5   1   7   2656.15   2569.62    104.40 o
   6   1   7    771.83    725.29     72.10 o
   7   1   7   7235.26   7186.97    226.32 o
   8   1   7    249.61    296.58     49.31 o
   9   1   7    143.79    145.33     37.27 o
  10   1   7      0.30    -33.41     23.84 <
   1   2   7    127.52    132.70     16.27 o
   2   2   7   3696.97   3548.69     76.20 o
   3   2   7   3996.27   3917.48    151.84 o
   4   2   7   5145.03   5101.18    177.80 o
   5   2   7    875.78    832.84     76.27 o
   6   2   7     13.47     45.87     24.00 <
   7   2   7      4.77     54.07     29.76 <
   8   2   7    548.01    654.56     73.28 o
   9   2   7   1462.76   1310.56     73.79 o
  10   2   7   3947.87   3869.15    181.99 o
   0   3   7   6600.23   6020.03    251.26 o
   1   3   7   2487.55   2281.49     96.88 o
   2   3   7    506.17    509.38     39.58 o
   3   3   7     21.34    -20.23     24.59 <
   4   3   7    131.07    157.01     36.06 o
   5   3   7   1146.65   1148.06     91.52 o
   6   3   7   4778.88   4770.15    188.72 o
   7   3   7   3418.28   3351.97    163.72 o
   8   3   7    688.09    701.17     76.77 o
   9   3   7     11.51     -4.39     27.24 <
  10   3   7      1.37     42.01     21.94 <
   1   4   7    630.07    704.23     96.22 o
   2   4   7    598.59    620.01     91.82 o
   3   4   7   9192.14   8811.57    242.90 o
   4   4   7   1158.91   1101.05     88.93 o
   5   4   7    918.99    924.07     85.31 o
   6   4   7      0.31    -11.09     22.28 <
   7   4   7      4.34     15.21     22.06 <
   8   4   7      0.21     -8.41     18.67 <
   9   4   7   4193.51   4481.22    196.94 o
   3   5   7     98.40     87.61     39.14 <
   4   5   7      8.24     26.12     25.65 <
   5   5   7     59.18     47.71     17.51 <
   6   5   7   6413.75   6660.24    230.93 o
   7   5   7     51.17     14.74     23.87 <
   8   5   7    636.38    692.30     79.76 o
   5   6   7    166.43    185.62     44.79 o
   6   6   7     93.80    113.04     26.77 o
   7   6   7      3.10      9.88     15.46 <
   8   6   7    165.05     94.96     20.04 o
   7   7   7    221.78    241.79     36.09 o
   0   0   8  84029.70  85085.00    557.71 o
   2   0   8   2681.79   2285.77    102.65 o
   4   0   8    153.63    195.16     25.84 o
   6   0   8  49070.70  44958.70    428.89 o
   8   0   8   4883.77   4698.68    263.65 o
   1   1   8    412.64    442.45     27.40 o
   2   1   8   2361.57   2240.22     60.68 o
   3   1   8  58527.10  56168.60    410.12 o
   4   1   8   4286.75   4149.85    102.40 o
   5   1   8   2723.58   2532.27    103.52 o
   6   1   8    217.27    177.27     39.27 o
   7   1   8     40.11    -23.37     21.60 <
   8   1   8   1124.03   1192.06     95.66 o
   9   1   8  28906.40  29521.90    482.55 o
  10   1   8   1408.27   1376.25    108.51 o
   0   2   8  46446.40  45158.70    419.96 o
   1   2   8   8964.71   8548.12    118.23 o
   2   2   8    722.23    671.01     33.48 o
   3   2   8      1.42     26.12     13.99 <
   4   2   8     34.11    -20.94     22.81 <
   5   2   8   4848.50   4800.17    178.33 o
   6   2   8  34215.60  34556.00    496.16 o
   7   2   8   6462.10   6712.99    225.75 o
   8   2   8   1277.02   1254.86    102.77 o
   9   2   8    537.53    556.50     70.75 o
   1   3   8     12.85      6.64     10.66 <
   2   3   8  13932.50  13782.60    202.94 o
   3   3   8  28459.50  28436.70    421.11 o
   4   3   8  16466.20  16545.90    331.80 o
   5   3   8    139.34    134.17     33.91 o
   6   3   8    734.14    690.05     75.27 o
   7   3   8    921.59    854.61     83.10 o
   8   3   8   4760.91   4797.52    199.20 o
   9   3   8  13273.30  13634.50    341.81 o
   1   4   8  19619.90  19028.20    486.39 o
   2   4   8    576.99    587.36     91.85 o
   3   4   8    480.23    471.82     40.61 o
   4   4   8    926.29    846.73     79.05 o
   5   4   8  11975.30  12374.90    303.65 o
   6   4   8   9020.42   9679.70    276.18 o
   7   4   8  16899.20  17404.60    376.19 o
   8   4   8    204.06    256.34     52.11 o
   3   5   8   2684.15   2780.65    207.65 o
   4   5   8  15152.50  15275.70    336.73 o
   5   5   8   1424.84   1538.81    111.72 o
   6   5   8    453.45    399.50     60.99 o
   7   5   8   1369.01   1257.70    104.77 o
   4   6   8   2309.23   2398.84    202.80 o
   5   6   8   6710.22   7259.65    246.23 o
   2   0   9   5320.46   5293.17    120.38 o
   4   0   9   6091.12   5790.75    131.62 o
   6   0   9    839.22    750.99     57.73 o
   8   0   9   3191.35   3337.56    225.52 o
   0   1   9    746.10    718.88     44.63 o
   1   1   9   5656.70   5722.92     94.93 o
   2   1   9    284.62    286.67     26.43 o
   3   1   9    120.64    124.82     18.45 o
   4   1   9    165.89    174.22     23.47 o
   5   1   9   4326.50   4364.12    108.91 o
   6   1   9    177.83    200.71     31.42 o
   7   1   9   3272.74   3301.11    154.03 o
   8   1   9    366.80    275.11     47.81 o
   9   1   9   1064.52   1113.97     95.63 o
   1   2   9    730.86    754.26     36.72 o
   2   2   9   4341.83   4344.81     86.39 o
   3   2   9   1635.88   1675.08     66.77 o
   4   2   9   3224.95   3212.81    144.43 o
   5   2   9   1450.78   1434.58    100.38 o
   6   2   9    559.41    522.56     62.71 o
   7   2   9    450.46    538.44     65.98 o
   8   2   9   2065.85   2315.36    139.29 o
   0   3   9   3400.51   3332.80    119.43 o
   1   3   9   1620.84   1615.88     58.92 o
   2   3   9   2490.10   2474.94     86.11 o
   3   3   9    241.54    244.12     41.83 o
   4   3   9    949.06   1010.40     84.69 o
   5   3   9   1693.50   1803.25    115.03 o
   6   3   9   2157.87   2254.28    133.06 o
   7   3   9    956.38    968.09     89.11 o
   8   3   9   2189.34   2320.34    193.72 o
   1   4   9   2339.70   2613.95    185.07 o
   2   4   9    595.37    579.63     51.99 o
   3   4   9   2702.81   2763.43    138.74 o
   4   4   9    183.08    188.34     40.11 o
   5   4   9   2363.87   2405.87    135.09 o
   6   4   9     90.51    101.04     35.25 <
   7   4   9    473.05    499.48     67.60 o
   2   5   9   2910.20   2978.39    209.02 o
   3   5   9     11.97      9.97     36.77 <
   4   5   9   1325.96   1414.23    103.77 o
   5   5   9     72.88     64.20     27.39 <
   0   0  10   7042.03   7056.41    164.05 o
   2   0  10  12913.40  12558.60    185.22 o
   4   0  10   8758.37   9209.93    226.87 o
   6   0  10   3937.25   4109.62    233.65 o
   8   0  10  11682.80  12366.80    426.33 o
   1   1  10  11042.10  11150.70    133.49 o
   2   1  10    645.88    635.92     39.52 o
   3   1  10   6006.74   6179.38    123.15 o
   4   1  10   1069.34   1069.63     53.27 o
   5   1  10  14515.20  14529.90    244.71 o
   6   1  10     24.45     14.74     13.53 <
   7   1  10   4356.85   4868.06    187.60 o
   8   1  10    586.34    650.81     72.18 o
   0   2  10   3370.72   3297.99    114.62 o
   1   2  10   5104.64   5130.43     92.73 o
   2   2  10  11025.00  11131.50    137.67 o
   3   2  10     48.03    -16.83     15.15 <
   4   2  10   6144.72   6431.65    159.40 o
   5   2  10   2508.86   2701.94    137.83 o
   6   2  10   2597.94   2759.06    141.17 o
   7   2  10   3281.63   3341.29    161.04 o
   1   3  10   6299.74   6215.78    115.76 o
   2   3  10   6035.26   6087.19    104.75 o
   3   3  10    546.49    546.30     61.52 o
   4   3  10   6446.19   6642.98    211.62 o
   5   3  10   5450.92   5500.06    199.05 o
   6   3  10    319.76    332.36     52.83 o
   7   3  10   2530.19   2619.45    205.45 o
   0   4  10      4.27    -49.68     32.47 <
   1   4  10   7507.11   7627.20    182.27 o
   2   4  10   4095.28   3916.87    131.44 o
   3   4  10    228.44    189.58     37.49 o
   4   4  10   2404.69   2519.52    133.68 o
   5   4  10   5337.16   6054.86    212.52 o
   2   5  10   7618.62   8067.24    344.37 o
   3   5  10    944.00    973.53    122.21 o
   4   5  10   7238.31   7403.26    237.34 o
   2   0  11   3046.42   3176.31    122.25 o
   4   0  11   5382.02   5973.17    256.96 o
   6   0  11     52.02     39.86     21.44 <
   0   1  11    844.41    846.79     47.91 o
   1   1  11   4272.94   4479.51     95.11 o
   2   1  11     58.87     48.40     14.49 o
   3   1  11     12.14      3.71     13.74 <
   4   1  11     56.84     48.27     18.51 <
   5   1  11   1643.52   1856.85     87.62 o
   6   1  11    369.64    421.74     44.85 o
   7   1  11   3833.56   4027.02    169.25 o
   1   2  11    108.50    112.97     15.68 o
   2   2  11   2100.56   2258.10     87.35 o
   3   2  11   1977.53   2149.94     89.65 o
   4   2  11   2740.31   2876.82    107.28 o
   5   2  11    535.01    533.71     61.74 o
   6   2  11     25.73     -1.31     24.03 <
   0   3  11   3409.82   3376.94    194.78 o
   1   3  11   1298.47   1282.60     65.05 o
   2   3  11    411.77    449.02     35.56 o
   3   3  11     21.74     38.40     19.73 <
   4   3  11    117.64    163.81     34.94 o
   5   3  11    693.70    784.87     76.64 o
   1   4  11    457.18    471.77     78.91 o
   2   4  11    335.71    362.06     78.13 o
   3   4  11   4561.79   4908.19    182.61 o
   4   4  11    547.89    547.54     64.05 o
   2   5  11    501.16    476.39     85.43 o
   2   0  12    166.64    176.18     43.35 o
   4   0  12     10.76      1.40     22.00 <
   6   0  12   9700.14  11003.00    368.93 o
   1   1  12      1.14    -53.07     26.15 <
   2   1  12    400.05    457.03     46.44 o
   3   1  12  10940.70  12119.30    204.20 o
   4   1  12    707.55    684.04     51.77 o
   5   1  12    163.73    132.49     25.96 o
   6   1  12     37.88     53.11     24.43 <
   2   2  12      7.08    -14.09     14.71 <
   3   2  12      0.15    -77.32     24.46 <
   4   2  12     96.25     75.48     19.79 o
   5   2  12    804.78    861.77     78.95 o
   1   3  12     48.03     25.77     24.65 <
   2   3  12   2275.26   2558.87    180.81 o
   3   3  12   5816.33   6138.29    196.04 o
   4   3  12   2774.27   3012.56    141.63 o
   0   4  12   2376.28    571.42     89.00 o
   1   4  12   3308.63   3427.29    211.26 o
   2   4  12    305.79    331.02     70.37 o
   4   1  13     61.46    108.42     38.64 <
   5   1  13   1564.34   1853.77    151.61 o
   6   1  13     78.13     79.28     35.47 <
   3   2  13    641.89    731.62     91.73 o
   4   2  13   1220.06   1399.91    130.82 o
   3   3  13     82.20     41.73     22.13 <


#=======================================================================
#=======================================================================
