# Supplementary material for: Pressure-induced Pb–Pb bonding and phase transition in Pb2SnO4
Source: Acta Crystallogr B Struct Sci Cryst Eng Mater. 2020 Nov 3;76(Pt 6):979–91. doi: 10.1107/S205252062001238X (PMC8788844; doi:10.1107/S205252062001238X)
Supplement: Supplementary file 10 [file b-76-00979-Pb2SnO4-Pnam-P7sup10.hkl]

data_Pb2SnO4-Pnam-P7

#=======================================================================
# STRUCTURE-FACTOR LIST

loop_
 _refln_index_h
 _refln_index_k
 _refln_index_l
 _refln_F_squared_calc
 _refln_F_squared_meas
 _refln_F_squared_sigma
 _refln_observed_status
   1   1   0   3744.99   3817.68     73.36 o
   2   1   0  18689.40  19737.80    300.80 o
   3   1   0 425974.00 408005.00   5528.78 o
   4   1   0  39151.10  43438.80    644.89 o
   5   1   0  15010.40  15116.20    273.77 o
   6   1   0    833.48    875.23     50.44 o
   7   1   0   1846.03   1928.29     80.18 o
   8   1   0   7541.27   7977.07    273.20 o
   2   2   0   6321.21   6838.17    133.67 o
   3   2   0   1073.43   1327.40     52.22 o
   4   2   0    321.27    318.59     27.60 o
   5   2   0  33148.80  34910.90    547.61 o
   6   2   0 185625.00 201723.00   2799.22 o
   7   2   0  31158.70  31171.90    518.00 o
   8   2   0   4954.47   5191.87    148.58 o
   9   2   0    941.68    944.92     62.11 o
  10   2   0      4.95     16.81     22.26 <
  11   2   0  10216.60  10146.60    347.62 o
  12   2   0  42268.40  41206.00    971.13 o
   3   3   0 174026.00 190238.00   2624.25 o
   4   3   0  96799.10 103151.00   1464.39 o
   5   3   0    712.06    761.46     50.12 o
   6   3   0   1498.28   1878.24     83.45 o
   7   3   0   1349.80   1580.41     75.15 o
   8   3   0  29534.90  30485.60    519.25 o
   9   3   0  52801.00  56632.50    880.02 o
  10   3   0  34669.40  35425.10    596.04 o
  11   3   0   1952.70   1972.28     95.37 o
  12   3   0   1128.37   1161.37     74.75 o
  13   3   0    236.80    228.61     38.41 o
  14   3   0   5475.26   5644.57    252.40 o
  15   3   0  11052.20  10618.10    379.86 o
   4   4   0   2446.82   2572.70     90.39 o
   5   4   0  74764.70  77140.90   1133.42 o
   6   4   0  37959.00  38296.90    616.09 o
   7   4   0  77239.30  81158.50   1204.37 o
   8   4   0    498.83    533.92     49.33 o
   9   4   0   1040.07   1126.29     71.07 o
  10   4   0    686.62    686.62     58.38 o
  11   4   0  15362.40  15454.50    323.82 o
  12   4   0  10172.80   9995.49    243.25 o
  13   4   0  21646.00  22221.00    426.52 o
  14   4   0      2.75    -13.50     30.43 <
  15   4   0   1405.50   1293.01     86.23 o
   5   5   0   4702.28   4982.59    142.60 o
   6   5   0    519.48    601.84     48.44 o
   7   5   0   3631.98   3707.85    124.73 o
   8   5   0  28980.20  29926.00    516.06 o
   9   5   0   3069.00   3227.73    122.06 o
  10   5   0  38952.90  39991.90    665.38 o
  11   5   0   2513.24   2456.71    111.12 o
  12   5   0    945.93    903.22     69.58 o
  13   5   0   1343.73   1334.91     84.06 o
  14   5   0   6894.58   6982.71    200.83 o
   6   6   0    160.96    206.15     50.05 o
   7   6   0  41794.10  43049.50    698.02 o
   8   6   0   6684.07   6915.33    187.00 o
   9   6   0    905.71   1048.13     70.49 o
  10   6   0   3822.30   3669.44    133.51 o
  11   6   0   9597.00   9641.10    238.44 o
  12   6   0     26.22     10.15     27.94 <
  13   6   0  13734.70  13906.50    312.83 o
   7   7   0   6363.62   6620.18    260.73 o
   8   7   0  13169.70  12750.50    281.55 o
   9   7   0   2032.04   2159.47    100.95 o
  10   7   0  14493.90  14455.40    311.42 o
  11   7   0   7616.16   7598.10    208.66 o
  12   7   0    374.34    411.75     50.77 o
   9   8   0    137.05    156.54     45.29 o
  10   8   0   3580.59   3430.92    132.93 o
  11   8   0   2122.13   2068.11    103.25 o
   2   0   1   1066.91   1172.81     40.28 o
   1   1   1    328.46    347.77     20.16 o
   2   1   1    253.07    265.58     20.82 o
   3   1   1     65.72     66.89      8.70 o
   4   1   1     49.06     45.44     10.53 o
   5   1   1   2173.77   2315.25     56.28 o
   6   1   1    100.85    102.53     17.94 o
   7   1   1      4.53     17.79     15.42 <
   8   1   1     57.09     70.70     23.62 <
   2   2   1   1935.37   2106.66     52.35 o
   3   2   1      6.89     13.09      8.23 <
   4   2   1    178.60    184.02     16.18 o
   5   2   1    502.58    539.24     28.39 o
   6   2   1    736.76    763.70     34.82 o
   7   2   1    685.36    695.41     35.45 o
   8   2   1   1291.06   1273.82     49.34 o
   9   2   1     42.66     35.67     18.20 <
  10   2   1     38.30     61.59     23.71 <
  11   2   1    280.78    271.03     34.34 o
  12   2   1    684.59    693.04     60.52 o
   3   3   1    339.76    342.84     24.92 o
   4   3   1    903.91    916.24     35.36 o
   5   3   1    517.32    532.70     29.30 o
   6   3   1      0.95     10.25     14.57 <
   7   3   1    171.23    187.58     21.95 o
   8   3   1    946.11    917.30     42.77 o
   9   3   1    448.79    479.70     33.59 o
  10   3   1    157.10    172.63     23.84 o
  11   3   1    502.69    490.64     35.13 o
  12   3   1      8.40     -2.14     18.89 <
  13   3   1    319.61    298.72     36.80 o
  14   3   1    162.46    135.10     38.38 o
  15   3   1    262.77    269.32     62.19 o
   4   4   1    216.69    224.74     23.62 o
   5   4   1    884.07    923.54     39.68 o
   6   4   1    102.20     89.69     17.98 o
   7   4   1    768.48    776.27     39.14 o
   8   4   1    703.99    711.62     39.11 o
   9   4   1     52.71     59.26     18.73 o
  10   4   1    153.03    163.77     22.04 o
  11   4   1    346.08    323.70     31.16 o
  12   4   1    340.00    366.40     32.33 o
  13   4   1    228.64    233.21     28.32 o
  14   4   1    427.70    395.23     34.63 o
  15   4   1      5.90    -96.97     51.12 <
   5   5   1    241.67    251.29     27.72 o
   6   5   1     35.32     46.36     14.35 o
   7   5   1     68.99     73.35     17.72 o
   8   5   1    965.16    977.48     45.83 o
   9   5   1    486.73    501.30     35.07 o
  10   5   1    546.21    534.42     38.10 o
  11   5   1    209.85    179.85     27.31 o
  12   5   1      5.70     10.25     18.57 <
  13   5   1    223.05    194.71     29.58 o
  14   5   1    368.27    363.81     44.15 o
  15   5   1    232.70    266.73     39.80 o
   6   6   1     75.72     85.53     21.67 o
   7   6   1    624.20    620.03     37.56 o
   8   6   1    107.41    106.62     20.56 o
   9   6   1    101.88    100.25     22.93 o
  10   6   1    403.61    395.39     34.25 o
  11   6   1    630.70    614.69     40.78 o
  12   6   1    121.83    132.26     25.99 o
  13   6   1    167.09    201.58     31.57 o
  14   6   1    145.08    177.33     39.17 o
   7   7   1    361.11    358.99     41.28 o
   8   7   1    549.41    544.04     43.59 o
   9   7   1     67.00     66.67     20.75 o
  10   7   1    592.04    594.91     40.43 o
  11   7   1    109.79    106.69     23.68 o
  12   7   1     73.57     83.16     24.88 o
  13   7   1    202.57    194.77     37.56 o
   9   8   1    224.18    196.79     37.28 o
  10   8   1    180.99    204.61     32.10 o
  11   8   1    401.33    440.07     48.91 o
  12   8   1    122.56     95.58     31.16 o
   2   0   2 149530.00 143974.00   1983.59 o
   4   0   2 124523.00 130450.00   1831.40 o
   1   1   2 155643.00 156213.00   2143.80 o
   2   1   2   6297.84   6024.12    129.50 o
   3   1   2 114425.00 120820.00   1175.19 o
   4   1   2  15355.80  15381.30    222.45 o
   5   1   2 144559.00 156904.00   1790.36 o
   6   1   2     11.69     25.23     16.56 <
   7   1   2  48102.10  49721.10    773.14 o
   8   1   2   7806.10   7237.23    194.46 o
   9   1   2  35040.50  33818.90    833.01 o
   1   2   2  89350.70  93591.60   1316.92 o
   2   2   2 134970.00 140645.00   1958.32 o
   3   2   2     39.60     48.63      9.21 o
   4   2   2  70448.90  73962.90    749.11 o
   5   2   2  32987.30  33654.20    375.13 o
   6   2   2  43932.40  44904.60    490.69 o
   7   2   2  32052.90  31610.20    368.33 o
   8   2   2  56646.00  57332.80    621.16 o
   9   2   2   2788.25   2876.61     91.01 o
  10   2   2  15964.40  16348.30    270.54 o
  11   2   2   8727.23   8844.18    182.34 o
  12   2   2   9558.17   9284.47    233.80 o
   2   3   2  85640.60  85194.90   1226.47 o
   3   3   2  12070.60  11905.00    188.17 o
   4   3   2  74621.10  78291.90    800.11 o
   5   3   2  38351.70  39574.80    436.75 o
   6   3   2   1203.63   1387.80     60.22 o
   7   3   2  20747.60  20843.30    264.72 o
   8   3   2  32373.70  32617.60    385.90 o
   9   3   2   6478.19   6626.80    125.63 o
  10   3   2  29525.80  28730.50    355.91 o
  11   3   2  19431.50  18803.90    299.25 o
  12   3   2   1715.22   1708.12     75.61 o
  13   3   2   5656.93   5710.20    144.76 o
  14   3   2   6708.31   6679.25    161.85 o
  15   3   2   1486.24   1484.24    120.81 o
   3   4   2   1726.03   1657.90     75.07 o
   4   4   2  18323.80  18454.80    274.02 o
   5   4   2  64922.60  65936.00    693.08 o
   6   4   2    602.30    567.63     33.43 o
   7   4   2  56228.30  57342.90    619.57 o
   8   4   2  14813.20  15393.30    217.67 o
   9   4   2   1183.12   1294.78     52.80 o
  10   4   2   5438.91   5421.54    114.94 o
  11   4   2  16644.50  16799.00    241.00 o
  12   4   2     11.24     13.94     17.31 <
  13   4   2  15504.20  14860.40    260.42 o
  14   4   2   4059.14   3947.87    194.69 o
  15   4   2   1677.25   1858.43    131.97 o
  16   4   2   1012.15   1024.31    103.32 o
   5   5   2   7330.80   7399.48    151.43 o
   6   5   2   2064.37   2073.47     96.26 o
   7   5   2   5945.18   6185.42    118.23 o
   8   5   2  28773.00  29479.10    359.44 o
   9   5   2   1978.57   1989.64     66.38 o
  10   5   2  31281.30  32680.50    457.99 o
  11   5   2   2010.31   1998.39     70.51 o
  12   5   2   2174.76   2219.44     73.85 o
  13   5   2   1090.15    980.12     51.79 o
  14   5   2   7620.96   7289.47    191.69 o
  15   5   2    481.79    477.98     53.08 o
  16   5   2   6228.26   6139.95    256.87 o
   6   6   2  18670.60  19433.70    303.55 o
   7   6   2  33478.30  34319.20    475.19 o
   8   6   2    225.11    238.99     25.95 o
   9   6   2   1477.52   1574.47     60.12 o
  10   6   2    748.50    761.14     44.19 o
  11   6   2  13027.50  12758.90    202.72 o
  12   6   2   4183.39   4255.39    106.50 o
  13   6   2  11120.90  11533.20    259.41 o
  14   6   2      1.93     -9.40     22.45 <
  15   6   2   1191.53   1267.85     79.64 o
   7   7   2     89.98    102.84     27.34 o
   8   7   2  13462.10  13971.80    247.76 o
   9   7   2  15451.10  15940.40    274.05 o
  10   7   2   8767.27   9060.06    161.31 o
  11   7   2    382.69    340.88     39.80 o
  12   7   2    812.11    865.68     62.79 o
  13   7   2    132.66    162.03     31.41 o
  14   7   2   2940.09   2907.58    117.26 o
   9   8   2    692.34    688.27     50.49 o
  10   8   2     29.95     16.43     37.97 <
  11   8   2   3240.74   3048.23    169.17 o
  12   8   2   9511.57   9291.33    227.98 o
  13   8   2   2175.96   2241.55    102.52 o
  11   9   2   1063.76   1071.59    103.54 o
   2   0   3   3992.44   4229.43    103.33 o
   4   0   3   8993.86   9233.30    197.07 o
   0   1   3   2349.12   2362.94     64.79 o
   1   1   3   7559.15   7928.36    155.70 o
   2   1   3      2.96     20.62     12.71 <
   3   1   3     28.82     24.41     16.71 <
   4   1   3    103.69    124.92     18.35 o
   5   1   3   1099.52   1072.40     46.19 o
   6   1   3    881.97    824.03     42.30 o
   7   1   3   5346.90   5389.11    121.34 o
   8   1   3     89.72     90.13     27.37 o
   9   1   3     78.24     91.39     31.22 <
   1   2   3      0.17     -0.22     13.72 <
   2   2   3   1932.43   1986.69     73.79 o
   3   2   3   3873.67   3988.61     85.18 o
   4   2   3   3519.70   3550.94     68.71 o
   5   2   3    282.85    281.73     21.16 o
   6   2   3    206.37    182.38     19.96 o
   7   2   3     11.35     -4.79     13.81 <
   8   2   3    100.90     98.49     22.52 o
   9   2   3    965.50    931.95     52.80 o
  10   2   3   2712.84   2715.46     90.75 o
  11   2   3     12.09     12.68     22.23 <
  12   2   3    204.24    170.52     28.67 o
   2   3   3      0.44     12.68     17.44 <
   3   3   3     21.02     32.45     14.03 <
   4   3   3     14.91     13.94     14.38 <
   5   3   3    533.68    521.84     28.86 o
   6   3   3   3851.76   3943.59     83.56 o
   7   3   3   2963.13   2932.01     72.18 o
   8   3   3     43.85     53.42     16.11 o
   9   3   3    241.67    214.92     24.79 o
  10   3   3      1.10    -19.90     17.50 <
  11   3   3      1.24    -44.75     22.83 <
  12   3   3   1292.36   1315.72     66.24 o
  13   3   3   1435.03   1417.87     69.90 o
  14   3   3     70.31     42.04     32.51 <
  15   3   3     64.34    119.01     38.32 o
   3   4   3   9023.29   8782.62    207.61 o
   4   4   3   1175.06   1169.22     52.40 o
   5   4   3    147.71    128.76     19.99 o
   6   4   3     46.42     52.79     15.48 o
   7   4   3     34.53     51.88     17.69 <
   8   4   3    105.55    115.67     19.62 o
   9   4   3   3276.33   3398.68     85.86 o
  10   4   3    779.44    797.64     42.45 o
  11   4   3    199.04    189.28     26.08 o
  12   4   3    189.76    181.71     25.61 o
  13   4   3     27.77     15.07     27.53 <
  14   4   3    135.15    183.03     46.07 o
  15   4   3    715.37    679.53     77.46 o
  16   4   3    312.52    349.93     64.15 o
  17   4   3     41.10     58.40     48.28 <
   4   5   3     76.54    129.11     26.21 o
   5   5   3    182.81    189.73     27.18 o
   6   5   3   4970.71   5153.63    123.57 o
   7   5   3     66.48     62.22     20.75 <
   8   5   3     26.45     60.67     19.80 o
   9   5   3    357.54    371.10     31.25 o
  10   5   3     54.87     72.69     18.35 o
  11   5   3    143.37    151.31     24.88 o
  12   5   3   1240.23   1206.58     55.23 o
  13   5   3    230.51    198.27     30.34 o
  14   5   3     11.93     -9.43     22.48 <
  15   5   3    230.98    299.47     57.96 o
  16   5   3     23.37     24.12     47.08 <
   6   6   3    104.17    106.31     24.57 o
   7   6   3     30.94     57.02     20.56 <
   8   6   3    288.58    338.05     34.79 o
   9   6   3   2455.01   2502.68     74.33 o
  10   6   3     40.81     60.14     19.36 o
  11   6   3      0.18    -40.40     22.58 <
  12   6   3    176.37    176.10     31.28 o
  13   6   3     37.31     38.60     24.09 <
  14   6   3    292.19    240.88     39.58 o
  15   6   3    681.71    576.33     55.22 o
  16   6   3     74.91     71.87     31.25 <
   7   7   3     32.37     44.18     16.27 <
   8   7   3      1.27     22.48     19.24 <
   9   7   3    126.02    102.18     23.08 o
  10   7   3    235.24    273.04     41.06 o
  11   7   3    468.08    398.29     43.33 o
  12   7   3    991.03    946.35     65.10 o
  13   7   3      0.45     -0.28     23.68 <
  14   7   3      1.23     13.53     26.27 <
  15   7   3    182.82    174.55     34.15 o
   9   8   3   1097.99   1029.45     92.79 o
  10   8   3     61.10     69.22     39.10 <
  11   8   3     83.30    119.93     38.63 o
  12   8   3    243.05    178.75     51.56 o
  13   8   3    114.43     92.12     29.30 o
  14   8   3    195.07    211.89     39.61 o
  11   9   3    404.77    370.34     62.35 o
  12   9   3    360.36    307.67     60.46 o
   0   0   4 357601.00 310682.00   4203.10 o
   2   0   4  10607.10   9589.67    189.22 o
   4   0   4   3085.40   3405.67    108.06 o
   6   0   4 159297.00 162666.00   3256.91 o
   1   1   4   2499.64   2950.92     65.72 o
   2   1   4   9328.71   8968.52    186.13 o
   3   1   4 214854.00 225190.00   3108.95 o
   4   1   4  17416.30  16769.90    315.11 o
   5   1   4   7994.59   7547.18    140.55 o
   6   1   4    397.41    393.29     30.88 o
   7   1   4    876.12    993.43     67.97 o
   8   1   4   4491.99   4432.54    146.86 o
   9   1   4  83716.60  81597.40   1239.66 o
   0   2   4 167353.00 165912.00   3245.53 o
   1   2   4  34608.50  33559.00    525.21 o
   2   2   4   3001.27   2652.51     90.64 o
   3   2   4    195.46    249.81     32.39 o
   4   2   4    193.30    287.68     37.12 o
   5   2   4  19291.80  19159.10    273.92 o
   6   2   4 108975.00 111499.00   1294.54 o
   7   2   4  19288.60  18616.70    283.67 o
   8   2   4   2861.28   2959.01     90.03 o
   9   2   4    569.02    562.18     41.41 o
  10   2   4      7.31     48.94     23.87 <
  11   2   4   6731.72   6152.22    177.07 o
  12   2   4  29175.40  29299.30    429.67 o
   1   3   4    524.34    667.40     69.04 o
   2   3   4  54481.60  51369.10    788.33 o
   3   3   4  94396.70  94778.60   1380.45 o
   4   3   4  54563.40  54050.30    667.65 o
   5   3   4    374.76    356.42     30.97 o
   6   3   4    852.41    783.98     63.81 o
   7   3   4    865.73    892.98     39.02 o
   8   3   4  18648.10  18869.10    290.04 o
   9   3   4  34982.80  35234.50    482.66 o
  10   3   4  22758.40  23405.70    353.77 o
  11   3   4   1110.56   1131.80     61.28 o
  12   3   4    738.93    731.77     50.49 o
  13   3   4    223.65    263.42     47.75 o
  14   3   4   3733.63   3752.86    172.50 o
  15   3   4   7941.45   7911.96    274.62 o
   3   4   4    980.87    898.75     59.65 o
   4   4   4   1580.47   1594.08     60.13 o
   5   4   4  44600.00  44310.60    567.60 o
   6   4   4  23957.40  22934.90    337.04 o
   7   4   4  48409.70  48120.90    532.18 o
   8   4   4    411.73    423.81     30.09 o
   9   4   4    675.90    715.31     37.88 o
  10   4   4    571.08    534.42     35.58 o
  11   4   4  10253.20  11031.20    267.50 o
  12   4   4   7297.18   7546.08    170.30 o
  13   4   4  14897.30  14912.80    409.13 o
  14   4   4      8.58     21.25     29.64 <
  15   4   4    957.87   1122.73     95.28 o
  16   4   4    358.49    238.01     55.06 o
   4   5   4  45980.30  44892.80    730.01 o
   5   5   4   3263.82   3219.88     93.26 o
   6   5   4    328.50    285.04     42.26 o
   7   5   4   2604.58   2555.93     85.28 o
   8   5   4  18960.30  18459.80    281.21 o
   9   5   4   2251.79   2246.00     69.88 o
  10   5   4  26131.60  26921.50    335.51 o
  11   5   4   1902.09   1899.79     68.20 o
  12   5   4    613.32    696.68     51.50 o
  13   5   4   1045.39    967.74     60.37 o
  14   5   4   4738.02   4815.07    198.77 o
  15   5   4    677.81    633.41     78.94 o
   5   6   4  22851.20  22763.00    618.88 o
   6   6   4     55.99     83.54     24.79 o
   7   6   4  27527.50  27355.00    397.70 o
   8   6   4   4757.49   4770.54    125.30 o
   9   6   4    587.66    648.52     48.13 o
  10   6   4   2815.54   2806.92     80.01 o
  11   6   4   6481.82   5944.77    152.81 o
  12   6   4     37.96     58.50     24.76 <
  13   6   4   9532.18   9306.67    208.94 o
  14   6   4   1999.84   1995.09     85.17 o
  15   6   4    246.48    238.63     50.80 o
   7   7   4   4570.16   4631.00    123.62 o
   8   7   4   8820.84   9458.10    244.97 o
   9   7   4   1227.59   1226.36     75.42 o
  10   7   4   9990.08   9479.77    297.98 o
  11   7   4   5484.66   5335.64    208.23 o
  12   7   4    248.38    280.11     37.88 o
  13   7   4   1247.27   1149.27     66.11 o
  14   7   4   1322.76   1134.67     97.65 o
  15   7   4    275.32    243.43     55.69 o
   9   8   4     84.51    123.05     42.23 <
  10   8   4   2647.10   2424.66    136.44 o
  11   8   4   1444.85   1200.37     98.09 o
  12   8   4   2183.36   1963.24    126.18 o
  13   8   4   2749.94   2318.94    141.61 o
  14   8   4   3388.83   3360.57    170.14 o
  11   9   4   4345.03   4482.09    196.79 o
  12   9   4      5.39     40.68     25.80 <
  13   9   4    808.54    649.25     78.81 o
   2   0   5   8409.00   8281.73    132.14 o
   4   0   5   7276.45   7063.16    169.61 o
   6   0   5    982.29    906.11     90.53 o
   0   1   5    990.79    959.20     34.79 o
   1   1   5   7958.74   7822.37     97.63 o
   2   1   5    476.39    445.12     29.77 o
   3   1   5     98.13     79.28     15.33 o
   4   1   5    340.32    346.51     39.52 o
   5   1   5   7728.51   7674.16    192.07 o
   6   1   5    149.59    144.44     21.29 o
   7   1   5   3093.08   2964.40     86.12 o
   8   1   5    356.48    326.64     43.90 o
   9   1   5   1003.29    910.35     71.22 o
  10   1   5     38.23     28.95     43.27 <
   1   2   5   1480.83   1471.38     64.93 o
   2   2   5   7269.62   7087.74    166.90 o
   3   2   5   2044.31   2026.29     85.29 o
   4   2   5   3869.00   3771.04    123.56 o
   5   2   5   1971.87   1862.06     88.82 o
   6   2   5    681.13    652.45     39.30 o
   7   2   5   1115.26   1130.67     52.96 o
   8   2   5   3738.55   3737.04    102.86 o
   9   2   5   1183.61   1128.41     58.92 o
  10   2   5   1084.61   1074.12     57.88 o
  11   2   5    830.79    798.84     51.19 o
  12   2   5    864.63    858.86     56.05 o
   1   3   5   1944.85   1980.53    117.22 o
   2   3   5   4364.63   4116.77    125.09 o
   3   3   5    357.77    381.49     41.06 o
   4   3   5   2038.31   1888.47     62.60 o
   5   3   5   2635.62   2445.77     75.23 o
   6   3   5   2533.67   2433.19     76.96 o
   7   3   5    631.71    636.53     42.33 o
   8   3   5   2584.49   2509.12     83.36 o
   9   3   5    386.16    380.82     36.05 o
  10   3   5    416.75    402.14     36.55 o
  11   3   5   1199.77   1211.89     62.89 o
  12   3   5    635.11    680.47     58.13 o
  13   3   5      8.65     37.81     26.49 <
  14   3   5    756.58    715.17     73.11 o
   2   4   5    793.78    724.70     77.91 o
   3   4   5   2721.71   2657.80    104.74 o
   4   4   5     70.06     91.86     20.78 o
   5   4   5   2940.64   2934.82     85.04 o
   6   4   5    109.07    111.76     22.80 o
   7   4   5   1354.53   1234.98     59.40 o
   8   4   5    995.63   1009.73     44.09 o
   9   4   5   1289.10   1294.38     50.82 o
  10   4   5     12.82     19.05     20.43 <
  11   4   5   1687.44   1813.83     76.81 o
  12   4   5    324.63    323.35     49.77 o
  13   4   5    396.47    381.22     53.05 o
   4   5   5   2743.06   2844.81    114.57 o
   5   5   5    141.71    157.68     25.23 o
   6   5   5   2318.37   2286.73     79.06 o
   7   5   5     42.22     36.99     20.43 <
   8   5   5   2723.79   2706.10     89.41 o
   9   5   5    345.71    339.81     35.07 o
  10   5   5    937.96    907.69     45.99 o
  11   5   5    176.59    131.19     25.39 o
  12   5   5    641.82    602.98     42.58 o
  13   5   5    130.34     36.71     19.14 <
   5   6   5   3883.64   3905.75    142.30 o
   6   6   5     26.64     39.04     18.86 <
   7   6   5   1197.82   1220.54     61.44 o
   8   6   5      5.25     -8.14     19.84 <
   9   6   5    624.88    656.41     47.37 o
  10   6   5    710.27    588.67     63.08 o
  11   6   5   1617.01   1478.47     65.29 o
  12   6   5     46.30     60.86     30.05 <
  13   6   5    253.53    208.87     42.48 o
   7   7   5   1190.28   1208.38     62.96 o
   8   7   5   1420.81   1334.49     76.24 o
   9   7   5     15.29     -3.53     18.92 <
  10   7   5    686.27    579.33     62.86 o
  11   7   5      1.44      8.07     29.45 <
  12   7   5    152.47    136.42     36.58 o
   9   8   5     12.10      3.82     31.41 <
  10   8   5    795.07    757.87     72.73 o
  11   8   5    616.98    597.55     68.12 o
   0   0   6  40882.10  39858.20    589.60 o
   2   0   6  49751.30  46440.70    561.92 o
   4   0   6  40334.90  40085.00    635.35 o
   6   0   6  21706.30  20440.70    542.77 o
   1   1   6  47120.80  44617.30    464.55 o
   2   1   6   3008.83   2880.71     63.25 o
   3   1   6  33554.50  32648.50    431.89 o
   4   1   6   4966.24   4692.61    110.67 o
   5   1   6  50348.10  48100.40    759.49 o
   6   1   6     11.49     15.20     14.98 <
   7   1   6  19783.90  19669.70    366.79 o
   8   1   6   3028.42   2772.00    117.44 o
   9   1   6  13511.40  13096.10    298.31 o
  10   1   6   1524.10   1346.94    125.23 o
   0   2   6  19314.80  18212.30    304.21 o
   1   2   6  24464.70  23080.30    267.95 o
   2   2   6  42552.60  40393.90    633.91 o
   3   2   6     43.64     62.19     21.22 <
   4   2   6  25745.40  26049.20    454.74 o
   5   2   6  12173.20  12185.40    268.83 o
   6   2   6  15003.60  15118.60    315.43 o
   7   2   6  12631.50  12224.90    206.30 o
   8   2   6  24657.50  23904.40    347.49 o
   9   2   6   1142.14   1135.95     55.99 o
  10   2   6   7805.04   7916.92    164.33 o
  11   2   6   3944.89   3763.63    110.51 o
  12   2   6   3825.24   3810.88    151.93 o
   1   3   6  24712.70  23562.20    579.67 o
   2   3   6  29198.60  28646.70    483.73 o
   3   3   6   4065.57   3967.51    128.19 o
   4   3   6  27200.40  25528.50    454.65 o
   5   3   6  16386.20  15918.40    327.23 o
   6   3   6    485.72    397.83     51.85 o
   7   3   6   9461.51   9672.67    243.90 o
   8   3   6  13618.10  13826.50    300.00 o
   9   3   6   2313.19   2165.62     89.88 o
  10   3   6  12979.70  12933.80    228.68 o
  11   3   6   9545.88   9672.67    192.21 o
  12   3   6    803.77    811.12     63.30 o
   2   4   6  13133.90  12267.50    375.83 o
   3   4   6    532.31    440.57     46.90 o
   4   4   6   7935.92   7582.48    144.77 o
   5   4   6  25534.80  24378.00    342.73 o
   6   4   6    108.55    106.91     22.52 o
   7   4   6  23228.60  23256.10    430.04 o
   8   4   6   7137.05   6981.96    204.51 o
   9   4   6    536.47    526.75     40.94 o
  10   4   6   2889.09   3078.47    133.04 o
  11   4   6   7720.27   6990.66    206.13 o
   3   5   6   2611.83   2450.79    151.95 o
   4   5   6  28453.50  27510.60    495.37 o
   5   5   6   3508.69   3356.33     94.38 o
   6   5   6    884.67    844.08     46.62 o
   7   5   6   3036.47   2894.39     91.28 o
   8   5   6  12882.80  13697.30    301.34 o
   9   5   6   1165.09   1138.10     60.46 o
  10   5   6  14152.10  12099.20    305.29 o
   5   6   6  16317.30  16925.20    355.98 o
   6   6   6   8951.94   9131.93    178.95 o
   7   6   6  14750.70  14879.20    251.44 o
   8   6   6    200.88    210.91     29.61 o
   9   6   6    701.40    779.79     64.65 o
  10   6   6    511.64    476.69     50.55 o
  11   6   6   6285.49   5368.77    180.82 o
   7   7   6    101.80    135.16     32.92 o
   8   7   6   6285.95   5735.64    189.07 o
   9   7   6   7867.96   7195.32    222.45 o
  10   7   6   4003.80   4017.80    155.21 o
   9   8   6    349.12    348.58     44.97 o
   2   0   7   7205.72   6867.75    120.07 o
   4   0   7  11805.80  10905.70    173.57 o
   6   0   7      1.99      8.74     31.00 <
   8   0   7   3046.42   2919.22    167.61 o
   0   1   7   2143.18   1979.19     54.68 o
   1   1   7   9759.96   9189.96    113.06 o
   2   1   7    109.01     98.36     14.51 o
   3   1   7      1.24     17.09     11.04 <
   4   1   7    173.40    181.71     26.14 o
   5   1   7   3760.03   3745.77    102.92 o
   6   1   7    951.33    839.06     61.76 o
   7   1   7   7668.69   7188.90    140.82 o
   8   1   7    237.59    225.52     24.44 o
   9   1   7      5.82     44.50     27.15 <
  10   1   7      4.88     31.85     27.66 <
   1   2   7    230.24    228.52     16.75 o
   2   2   7   4564.79   4459.33    128.19 o
   3   2   7   4692.55   4501.49    134.16 o
   4   2   7   5703.15   5403.50    156.44 o
   5   2   7    848.91    810.66     59.30 o
   6   2   7     11.34     29.08     21.98 <
   7   2   7     86.95     91.67     26.21 o
   8   2   7    999.97   1090.55     72.61 o
   9   2   7   1854.94   1854.56     70.60 o
  10   2   7   4069.36   4215.17    112.31 o
   0   3   7   7968.85   7448.42    249.40 o
   1   3   7   2828.46   2609.45    137.96 o
   2   3   7    623.57    586.82     32.39 o
   3   3   7      4.17     -3.15     25.26 <
   4   3   7    366.28    383.88     44.25 o
   5   3   7   1460.96   1509.45     82.46 o
   6   3   7   5772.51   5979.72    177.29 o
   7   3   7   3614.51   3451.11    134.36 o
   8   3   7    617.45    603.43     58.88 o
   9   3   7     69.34     71.02     30.53 <
  10   3   7     62.49     70.45     37.50 <
   1   4   7    920.84   1000.29     90.33 o
   2   4   7    636.61    611.55     75.60 o
   3   4   7  10689.70  10657.30    242.41 o
   4   4   7   1137.13   1073.03     70.91 o
   5   4   7    922.00    932.72     65.32 o
   6   4   7     12.28     24.63     23.05 <
   7   4   7     57.18     47.33     28.35 <
   8   4   7      2.10      3.44     28.32 <
   9   4   7   4901.12   5233.34    179.35 o
   3   5   7    101.39    102.56     39.48 <
   4   5   7    116.87    167.58     31.88 o
   5   5   7     73.38     85.43     17.88 o
   6   5   7   7383.78   7717.47    205.42 o
   7   5   7     38.27      7.28     17.00 <
   8   5   7    551.09    540.12     42.17 o
   5   6   7    183.26    120.09     50.49 <
   6   6   7     72.35     67.45     22.26 o
   7   6   7     41.50     54.05     23.37 <
   8   6   7    274.57    240.09     34.06 o
   7   7   7    328.26    336.34     37.34 o
   0   0   8  77851.80  75413.00   1070.40 o
   2   0   8   1803.65   1532.76     66.41 o
   4   0   8    394.20    439.04     31.22 o
   6   0   8  45111.40  44065.60   1002.84 o
   8   0   8   2740.79   2499.03    156.74 o
   1   1   8    392.95    434.91     21.13 o
   2   1   8   2263.76   2173.19     55.56 o
   3   1   8  53954.30  51699.70    548.83 o
   4   1   8   3869.22   3675.20     79.31 o
   5   1   8   1425.26   1224.30     57.09 o
   6   1   8     93.35    106.43     30.24 o
   7   1   8     72.83    184.36     35.45 o
   8   1   8   1238.13   1146.35     75.57 o
   9   1   8  26750.60  27821.00    507.65 o
  10   1   8   1113.10   1059.35    107.08 o
   0   2   8  42306.40  40118.70    603.60 o
   1   2   8   8150.24   7850.18    104.33 o
   2   2   8    393.60    287.02     27.63 o
   3   2   8     17.44     66.22     20.66 o
   4   2   8      3.58     27.40     19.14 <
   5   2   8   5078.46   4997.02    153.34 o
   6   2   8  31502.50  31606.30    547.99 o
   7   2   8   5459.02   5377.83    168.74 o
   8   2   8    467.97    461.11     50.43 o
   9   2   8    142.71    159.10     34.85 o
  10   2   8     53.32     32.42     35.45 <
   1   3   8     10.42     12.33     14.19 <
   2   3   8  13484.00  12981.30    256.87 o
   3   3   8  25815.00  24598.20    436.30 o
   4   3   8  14208.30  13861.80    290.58 o
   5   3   8     18.32     28.41     24.98 <
   6   3   8    217.83    185.50     40.27 o
   7   3   8    482.26    388.42     48.60 o
   8   3   8   5417.36   5758.45    181.42 o
   9   3   8  11985.10  12465.00    296.05 o
   1   4   8  17880.80  16898.80    465.16 o
   2   4   8    686.15    654.72     73.90 o
   3   4   8    217.57    151.72     32.36 o
   4   4   8    738.60    663.21     58.44 o
   5   4   8  12349.80  12442.40    280.83 o
   6   4   8   7929.26   8045.65    213.99 o
   7   4   8  14304.00  14597.90    320.58 o
   8   4   8    312.04    338.83     49.45 o
   3   5   8   2201.21   2124.55    141.83 o
   4   5   8  13244.60  12803.50    286.42 o
   5   5   8   1408.36   1393.13     83.87 o
   6   5   8     82.33     70.67     29.96 <
   7   5   8   1175.17   1238.86     83.96 o
   4   6   8   2384.79   2655.10    166.91 o
   5   6   8   6792.88   7484.67    302.32 o
   6   6   8      6.64     14.00     27.85 <
   2   0   9   6446.62   5943.29    133.99 o
   4   0   9   6481.66   5841.77    131.36 o
   6   0   9    478.48    377.16     62.54 o
   8   0   9   4489.55   4616.24    215.53 o
   0   1   9    881.98    882.65     45.07 o
   1   1   9   6470.76   6350.71     88.49 o
   2   1   9    295.73    244.16     20.09 o
   3   1   9     55.71     74.61     13.50 o
   4   1   9    246.07    244.19     22.55 o
   5   1   9   5583.43   5722.46    128.53 o
   6   1   9    243.45    245.73     29.46 o
   7   1   9   3416.53   3539.09    129.30 o
   8   1   9    300.11    301.11     41.16 o
   9   1   9    626.46    594.84     82.66 o
   1   2   9    905.44    848.46     29.74 o
   2   2   9   5115.27   5133.36     93.93 o
   3   2   9   2076.56   2064.90     57.89 o
   4   2   9   3466.25   3457.53    120.25 o
   5   2   9   1436.16   1344.35     77.72 o
   6   2   9    336.95    314.58     42.95 o
   7   2   9    693.99    803.86     64.05 o
   8   2   9   2781.92   3136.87    125.81 o
   9   2   9   1197.82   1289.70     83.39 o
   0   3   9   4173.12   4130.41    110.36 o
   1   3   9   1759.88   1762.40     48.89 o
   2   3   9   2585.63   2302.66     65.72 o
   3   3   9    172.99    141.03     28.98 o
   4   3   9   1341.74   1475.79     79.01 o
   5   3   9   2064.99   2217.56    102.11 o
   6   3   9   2727.61   2802.89    118.56 o
   7   3   9    944.76   1057.24     74.06 o
   8   3   9   1911.78   1983.55    103.31 o
   1   4   9   2709.34   3090.14    158.91 o
   2   4   9    657.46    577.12     41.82 o
   3   4   9   3480.01   3637.99    125.99 o
   4   4   9    178.85    158.88     34.19 o
   5   4   9   2201.22   2196.28    102.40 o
   6   4   9     59.47     40.27     30.84 <
   7   4   9    889.25    959.61     74.40 o
   2   5   9   2983.93   2921.28    166.61 o
   3   5   9     11.79     33.81     37.15 <
   4   5   9   1744.66   1951.94    137.12 o
   5   5   9     54.58     64.46     27.31 <
   6   5   9   2882.98   3094.12    128.31 o
   4   6   9    359.00    441.26     74.62 o
   0   0  10   5666.37   5637.87    125.34 o
   2   0  10  10777.60   9069.71    179.58 o
   4   0  10   9085.34  10017.30    307.05 o
   6   0  10   3238.05   3523.30    171.60 o
   8   0  10   8449.33   8666.50    310.29 o
   1   1  10  10259.80  10794.50    168.32 o
   2   1  10    576.14    603.67     29.49 o
   3   1  10   4897.31   5041.81    106.89 o
   4   1  10    882.59    917.48     47.44 o
   5   1  10  11407.80  11216.70    196.99 o
   6   1  10      1.29     11.73     18.01 <
   7   1  10   5100.80   5561.91    166.06 o
   8   1  10    631.16    728.34     86.45 o
   0   2  10   2618.25   2609.25     81.21 o
   1   2  10   4442.71   4335.85     77.31 o
   2   2  10   9464.06   9227.76    138.11 o
   3   2  10     13.01     19.90     13.34 <
   4   2  10   6247.30   6751.38    171.08 o
   5   2  10   2427.89   2635.43    107.79 o
   6   2  10   2179.05   2536.04    107.47 o
   7   2  10   2616.38   2767.63    114.93 o
   8   2  10   6320.28   6579.34    188.74 o
   1   3  10   5803.04   5879.38    115.84 o
   2   3  10   5593.12   5695.66    151.62 o
   3   3  10    364.60    431.61     43.80 o
   4   3  10   5272.80   5441.86    160.07 o
   5   3  10   4236.28   4360.83    144.01 o
   6   3  10    100.56     34.41     25.54 <
   7   3  10   2746.00   3153.51    128.05 o
   0   4  10     15.63     10.09     32.67 <
   1   4  10   6390.28   5943.89    141.41 o
   2   4  10   3482.07   3491.84    173.12 o
   3   4  10    101.45     91.49     38.85 <
   4   4  10   2303.29   2417.81    104.70 o
   5   4  10   5273.62   6092.52    177.49 o
   6   4  10     10.04      5.93     24.28 <
   2   5  10   6847.74   7598.67    283.52 o
   3   5  10    926.47   1013.33     99.82 o
   4   5  10   5934.27   6436.23    264.73 o
   5   5  10   1184.98   1133.78     76.36 o
   2   0  11   3638.90   4027.00    154.13 o
   4   0  11   5730.72   6291.59    222.53 o
   6   0  11      2.65     -4.00     40.37 <
   8   0  11   1804.27   2182.23    141.66 o
   0   1  11    969.87    916.01     57.65 o
   1   1  11   4658.29   4880.87    117.71 o
   2   1  11     69.91     55.25     17.03 o
   3   1  11      0.00      0.82     15.36 <
   4   1  11     92.72    130.78     21.35 o
   5   1  11   2147.00   2474.16     80.22 o
   6   1  11    438.07    462.71     37.47 o
   7   1  11   3849.43   4615.66    207.86 o
   8   1  11    140.74     88.84     32.64 <
   1   2  11    157.75    188.96     26.21 o
   2   2  11   2430.46   2748.07     76.09 o
   3   2  11   2211.04   2305.49     72.21 o
   4   2  11   2850.10   3046.89     87.07 o
   5   2  11    487.81    490.50     45.48 o
   6   2  11      0.06     26.05     27.25 <
   7   2  11     83.47    140.33     29.99 o
   0   3  11   3902.15   3830.07    168.11 o
   1   3  11   1403.80   1417.69    105.92 o
   2   3  11    452.21    362.24     36.90 o
   3   3  11      8.02     15.36     21.92 <
   4   3  11    250.52    354.03     40.84 o
   5   3  11    840.47   1047.28     68.03 o
   6   3  11   2945.80   3553.26    130.26 o
   1   4  11    604.19    698.69     76.35 o
   2   4  11    339.96    375.26     61.59 o
   3   4  11   5121.00   5734.52    237.97 o
   4   4  11    510.72    588.99     53.74 o
   5   4  11    583.01    693.35     58.72 o
   2   5  11    531.05    619.52     75.97 o
   3   5  11     36.83     40.33     36.11 <
   4   0  12      3.54     52.16     29.64 <
   6   0  12   8129.06   9472.63    308.00 o
   3   1  12   9209.78  10654.70    312.22 o
   4   1  12    585.40    656.71     67.71 o
   5   1  12     28.50     44.53     21.73 <
   6   1  12     14.73     17.31     22.52 <
   7   1  12     18.30     43.99     17.16 <
   3   2  12      3.75     24.50     30.40 <
   4   2  12     65.66     13.81     28.07 <
   5   2  12    724.53    716.42     54.62 o
   6   2  12   5772.81   6924.17    183.92 o
   4   3  12   2097.69   1605.56     79.39 o
   5   3  12     33.16     43.93     25.17 <
   4   4  12    316.03    316.69     61.91 o


#=======================================================================
#=======================================================================
